# Supplementary material for: Oxymatrinium tetra­chloridoferrate(III)
Source: Acta Crystallogr Sect E Struct Rep Online. 2012 Jan 11;68(Pt 2):m137. doi: 10.1107/S1600536812000281 (PMC3274873; doi:10.1107/S1600536812000281)
Supplement: Supplementary file 1 [file e-68-0m137-sup1.cif]

##############################################################################
#                                                                            #
# This CIF contains the data in a paper accepted for publication in          #
# Acta Crystallographica Section E. It conforms to the requirements of       #
# Notes for Authors for Acta Crystallographica Section E, and has been       #
# peer reviewed under the auspices of the IUCr Commission on Journals.       #
#                                                                            #
# Full details of the Crystallographic Information File format               #
# are given in the paper "The Crystallographic Information File (CIF):       #
# a New Standard Archive File for Crystallography" by S. R. Hall, F. H.      #
# Allen and I. D. Brown [Acta Cryst. (1991), A47, 655-685].                  #
#                                                                            #
# The current version of the core CIF dictionary is obtainable from          #
# ftp://ftp.iucr.org/pub/cif_core.dic.                                       #
#                                                                            #
# Software is freely available for graphical display of the structure(s)     #
# in this CIF. For information consult the CIF software page                 #
# http://www.iucr.org/resources/cif/software.                                #
#                                                                            #
# This file may be used for bona fide research purposes within the           #
# scientific community so long as proper attribution is given to the journal # 
# article from which it was obtained.                                        #
#                                                                            #
##############################################################################
data_I
_audit_creation_method     SHELXL-97
_chemical_name_systematic
;
Oxymatrinium tetrachloridoferrate(III)
;
_chemical_name_common     ?
_chemical_formula_moiety     'C15 H25 N2 O2 +, Cl4 Fe -'
_chemical_formula_sum     'C15 H25 Cl4 Fe N2 O2'
_chemical_formula_iupac     '(C15 H25 N2 O2) [Fe Cl4]'
_chemical_formula_weight     463.02
_chemical_melting_point     ?
_symmetry_cell_setting     orthorhombic
_symmetry_space_group_name_H-M     'P 21 21 21'
_symmetry_space_group_name_Hall     'P 2ac 2ab'
loop_
    _symmetry_equiv_pos_as_xyz
    'x, y, z'
    '-x+1/2, -y, z+1/2'
    '-x, y+1/2, -z+1/2'
    'x+1/2, -y+1/2, -z'
_cell_length_a     7.7919(4)
_cell_length_b     11.9518(6)
_cell_length_c     21.1315(10)
_cell_angle_alpha     90.00
_cell_angle_beta     90.00
_cell_angle_gamma     90.00
_cell_volume     1967.92(17)
_cell_formula_units_Z     4
_cell_measurement_reflns_used     6437
_cell_measurement_theta_min     2.57
_cell_measurement_theta_max     27.05
_cell_measurement_temperature     173(2)
_exptl_crystal_description     prism
_exptl_crystal_colour     yellow
_exptl_crystal_size_max     0.45
_exptl_crystal_size_mid     0.26
_exptl_crystal_size_min     0.25
_exptl_crystal_density_diffrn     1.563
_exptl_crystal_density_meas     ?
_exptl_crystal_density_method     'not measured'
_exptl_crystal_F_000     956
_exptl_absorpt_coefficient_mu     1.320
_exptl_absorpt_correction_type     multi-scan
_exptl_absorpt_process_details     '(SADABS; Sheldrick, 2004)'
_exptl_absorpt_correction_T_min     0.5881
_exptl_absorpt_correction_T_max     0.7338
_exptl_special_details     ?
_diffrn_ambient_temperature     173(2)
_diffrn_radiation_type     MoK\a
_diffrn_radiation_wavelength     0.71073
_diffrn_radiation_source     'fine-focus sealed tube'
_diffrn_radiation_monochromator     graphite
_diffrn_measurement_device_type     'Bruker SMART 1000 CCD'
_diffrn_measurement_method     '\w scans'
_diffrn_detector_area_resol_mean     ?
_diffrn_reflns_number     9963
_diffrn_reflns_av_R_equivalents     0.0197
_diffrn_reflns_av_sigmaI/netI     0.0318
_diffrn_reflns_theta_min     1.93
_diffrn_reflns_theta_max     27.08
_diffrn_reflns_theta_full     27.08
_diffrn_measured_fraction_theta_max     0.992
_diffrn_measured_fraction_theta_full     0.992
_diffrn_reflns_limit_h_min     -9
_diffrn_reflns_limit_h_max     9
_diffrn_reflns_limit_k_min     -7
_diffrn_reflns_limit_k_max     15
_diffrn_reflns_limit_l_min     -23
_diffrn_reflns_limit_l_max     27
_diffrn_standards_number     0
_diffrn_standards_interval_count     ?
_diffrn_standards_interval_time     ?
_diffrn_standards_decay_%     ?
_refine_special_details
;
Refinement of <i>F</i>^2^ against ALL reflections. The weighted <i>R</i>-factor
<i>wR</i> and goodness of fit <i>S</i> are based on <i>F</i>^2^, conventional
<i>R</i>-factors <i>R</i> are based on <i>F</i>, with <i>F</i> set to zero for
negative <i>F</i>^2^. The threshold expression of <i>F</i>^2^ >
\s(<i>F</i>^2^) is used only for calculating <i>R</i>-factors(gt) <i>etc</i>.
and is not relevant to the choice of reflections for refinement.
<i>R</i>-factors based on <i>F</i>^2^ are statistically about twice as large
as those based on <i>F</i>, and <i>R</i>- factors based on ALL data will be
even larger.
;
_reflns_number_total     4267
_reflns_number_gt     3812
_reflns_threshold_expression     I>2sigma(I)
_refine_ls_structure_factor_coef     Fsqd
_refine_ls_matrix_type     full
_refine_ls_R_factor_all     0.0317
_refine_ls_R_factor_gt     0.0260
_refine_ls_wR_factor_gt     0.0591
_refine_ls_wR_factor_ref     0.0614
_refine_ls_goodness_of_fit_ref     1.030
_refine_ls_restrained_S_all     1.030
_refine_ls_number_reflns     4267
_refine_ls_number_parameters     218
_refine_ls_number_restraints     0
_refine_ls_hydrogen_treatment     constr
_refine_ls_weighting_scheme     calc
_refine_ls_weighting_details
                 'calc w=1/[\s^2^(Fo^2^)+(0.0334P)^2^] where P=(Fo^2^+2Fc^2^)/3'
_atom_sites_solution_hydrogens     geom
_atom_sites_solution_primary     direct
_atom_sites_solution_secondary     difmap
_refine_ls_shift/su_max     0.001
_refine_ls_shift/su_mean     0.000
_refine_diff_density_max     0.308
_refine_diff_density_min     -0.279
_refine_ls_extinction_method     none
_refine_ls_extinction_coef     ?
_refine_ls_abs_structure_details     'Flack (1983), 1787 Friedel pairs'
_refine_ls_abs_structure_Flack     0.006(14)
loop_
    _atom_type_symbol
    _atom_type_description
    _atom_type_scat_dispersion_real
    _atom_type_scat_dispersion_imag
    _atom_type_scat_source
    'C' 'C' 0.0033 0.0016
                         'International Tables Vol C Tables 4.2.6.8 and 6.1.1.4'
    'H' 'H' 0.0000 0.0000
                         'International Tables Vol C Tables 4.2.6.8 and 6.1.1.4'
    'N' 'N' 0.0061 0.0033
                         'International Tables Vol C Tables 4.2.6.8 and 6.1.1.4'
    'O' 'O' 0.0106 0.0060
                         'International Tables Vol C Tables 4.2.6.8 and 6.1.1.4'
    'Fe' 'Fe' 0.3463 0.8444
                         'International Tables Vol C Tables 4.2.6.8 and 6.1.1.4'
    'Cl' 'Cl' 0.1484 0.1585
                         'International Tables Vol C Tables 4.2.6.8 and 6.1.1.4'
_computing_data_collection     'SMART (Bruker, 2001)'
_computing_cell_refinement     'SAINT-Plus (Bruker, 2003)'
_computing_data_reduction     'SAINT-Plus (Bruker, 2003)'
_computing_structure_solution     'SHELXTL (Sheldrick, 2008)'
_computing_structure_refinement     'SHELXTL (Sheldrick, 2008)'
_computing_molecular_graphics     'SHELXTL (Sheldrick, 2008)'
_computing_publication_material     'SHELXTL (Sheldrick, 2008)'
loop_
    _atom_site_type_symbol
    _atom_site_label
    _atom_site_fract_x
    _atom_site_fract_y
    _atom_site_fract_z
    _atom_site_U_iso_or_equiv
    _atom_site_adp_type
    _atom_site_calc_flag
    _atom_site_refinement_flags
    _atom_site_occupancy
    _atom_site_symmetry_multiplicity
    _atom_site_disorder_assembly
    _atom_site_disorder_group
    Fe Fe1 0.48378(4) 0.01347(2) 0.169548(12) 0.02484(8) Uani d . 1 1 . .
    Cl Cl1 0.48652(8) -0.12257(4) 0.23956(2) 0.03028(12) Uani d . 1 1 . .
    Cl Cl2 0.72310(9) 0.10944(6) 0.17647(3) 0.04546(17) Uani d . 1 1 . .
    Cl Cl3 0.25496(9) 0.11672(6) 0.18583(3) 0.04688(18) Uani d . 1 1 . .
    Cl Cl4 0.46744(8) -0.05810(5) 0.07447(2) 0.03739(14) Uani d . 1 1 . .
    N N1 1.1039(2) 0.60782(15) 0.13234(8) 0.0221(4) Uani d . 1 1 . .
    C C2 1.1716(3) 0.72196(19) 0.14985(10) 0.0276(5) Uani d . 1 1 . .
    H H2A 1.2898 0.7305 0.1334 0.033 Uiso calc R 1 1 . .
    H H2B 1.1759 0.7290 0.1965 0.033 Uiso calc R 1 1 . .
    C C3 1.0591(3) 0.81319(19) 0.12295(11) 0.0298(5) Uani d . 1 1 . .
    H H3A 1.0615 0.8094 0.0762 0.036 Uiso calc R 1 1 . .
    H H3B 1.1048 0.8870 0.1358 0.036 Uiso calc R 1 1 . .
    C C4 0.8751(3) 0.8018(2) 0.14585(11) 0.0325(5) Uani d . 1 1 . .
    H H4A 0.8030 0.8576 0.1237 0.039 Uiso calc R 1 1 . .
    H H4B 0.8708 0.8189 0.1917 0.039 Uiso calc R 1 1 . .
    C C5 0.8001(3) 0.68571(19) 0.13492(10) 0.0259(5) Uani d . 1 1 . .
    H H5 0.6964 0.6806 0.1627 0.031 Uiso calc R 1 1 . .
    C C6 0.9204(3) 0.59318(19) 0.15665(9) 0.0248(5) Uani d . 1 1 . .
    H H6 0.9271 0.5996 0.2038 0.030 Uiso calc R 1 1 . .
    C C7 0.8473(3) 0.47659(19) 0.14298(10) 0.0272(5) Uani d . 1 1 . .
    H H7 0.7408 0.4703 0.1692 0.033 Uiso calc R 1 1 . .
    C C8 0.9697(3) 0.38652(19) 0.16806(11) 0.0381(5) Uani d . 1 1 . .
    H H8A 0.9718 0.3896 0.2149 0.046 Uiso calc R 1 1 . .
    H H8B 0.9267 0.3118 0.1555 0.046 Uiso calc R 1 1 . .
    C C9 1.1505(3) 0.40203(19) 0.14288(12) 0.0366(6) Uani d . 1 1 . .
    H H9A 1.2269 0.3446 0.1615 0.044 Uiso calc R 1 1 . .
    H H9B 1.1506 0.3921 0.0964 0.044 Uiso calc R 1 1 . .
    C C10 1.2176(3) 0.51723(19) 0.15907(10) 0.0298(5) Uani d . 1 1 . .
    H H10A 1.2239 0.5253 0.2056 0.036 Uiso calc R 1 1 . .
    H H10B 1.3351 0.5258 0.1419 0.036 Uiso calc R 1 1 . .
    C C11 0.7893(3) 0.46034(17) 0.07363(9) 0.0235(4) Uani d . 1 1 . .
    H H11 0.8923 0.4642 0.0455 0.028 Uiso calc R 1 1 . .
    C C12 0.7037(3) 0.34673(18) 0.06509(11) 0.0328(5) Uani d . 1 1 . .
    H H12A 0.7916 0.2870 0.0663 0.039 Uiso calc R 1 1 . .
    H H12B 0.6216 0.3335 0.1000 0.039 Uiso calc R 1 1 . .
    C C13 0.6095(3) 0.3433(2) 0.00198(12) 0.0369(6) Uani d . 1 1 . .
    H H13A 0.6897 0.3611 -0.0329 0.044 Uiso calc R 1 1 . .
    H H13B 0.5620 0.2675 -0.0054 0.044 Uiso calc R 1 1 . .
    C C14 0.4664(3) 0.4280(2) 0.00382(12) 0.0402(6) Uani d . 1 1 . .
    H H14A 0.4237 0.4395 -0.0398 0.048 Uiso calc R 1 1 . .
    H H14B 0.3706 0.3968 0.0291 0.048 Uiso calc R 1 1 . .
    C C15 0.5150(3) 0.53988(18) 0.03113(9) 0.0267(4) Uani d . 1 1 . .
    N N16 0.6714(2) 0.55307(14) 0.05703(8) 0.0213(4) Uani d . 1 1 . .
    C C17 0.7358(3) 0.66798(17) 0.06706(10) 0.0232(4) Uani d . 1 1 . .
    H H17A 0.6427 0.7220 0.0580 0.028 Uiso calc R 1 1 . .
    H H17B 0.8308 0.6829 0.0371 0.028 Uiso calc R 1 1 . .
    O O1 0.41292(18) 0.62004(14) 0.02719(7) 0.0319(4) Uani d . 1 1 . .
    O O2 1.09826(17) 0.59837(13) 0.06528(6) 0.0218(3) Uani d . 1 1 . .
    H H2 1.1963 0.6109 0.0503 0.033 Uiso calc R 1 1 . .
loop_
    _atom_site_aniso_label
    _atom_site_aniso_U_11
    _atom_site_aniso_U_22
    _atom_site_aniso_U_33
    _atom_site_aniso_U_12
    _atom_site_aniso_U_13
    _atom_site_aniso_U_23
    Fe1 0.03331(16) 0.02190(14) 0.01931(13) -0.00039(14) 0.00051(12)
                                                                    -0.00073(11)
    Cl1 0.0359(3) 0.0272(2) 0.0277(2) -0.0024(3) -0.0005(2) 0.00547(19)
    Cl2 0.0571(4) 0.0398(4) 0.0395(3) -0.0238(3) -0.0061(3) 0.0081(3)
    Cl3 0.0607(4) 0.0372(4) 0.0427(4) 0.0213(3) 0.0135(3) 0.0028(3)
    Cl4 0.0444(3) 0.0461(3) 0.0216(2) 0.0090(3) -0.0043(2) -0.0082(2)
    N1 0.0239(8) 0.0255(9) 0.0169(8) -0.0008(8) -0.0052(7) -0.0010(8)
    C2 0.0260(11) 0.0290(12) 0.0277(11) -0.0047(9) -0.0072(9) -0.0038(10)
    C3 0.0318(12) 0.0205(10) 0.0372(12) -0.0016(9) -0.0087(9) -0.0025(9)
    C4 0.0284(11) 0.0307(13) 0.0383(13) 0.0028(10) -0.0043(10) -0.0100(11)
    C5 0.0211(10) 0.0325(13) 0.0240(11) 0.0007(9) 0.0035(8) -0.0054(9)
    C6 0.0249(10) 0.0335(12) 0.0160(10) -0.0037(9) 0.0030(8) -0.0001(9)
    C7 0.0281(10) 0.0297(12) 0.0237(10) -0.0040(10) 0.0018(8) 0.0046(10)
    C8 0.0486(14) 0.0297(11) 0.0359(12) -0.0076(11) -0.0129(12) 0.0132(10)
    C9 0.0415(13) 0.0247(12) 0.0436(14) 0.0044(10) -0.0142(11) 0.0045(11)
    C10 0.0322(11) 0.0299(12) 0.0272(11) 0.0048(10) -0.0105(9) 0.0030(10)
    C11 0.0203(9) 0.0239(11) 0.0265(11) -0.0011(8) 0.0002(8) 0.0028(9)
    C12 0.0337(12) 0.0228(11) 0.0419(13) -0.0032(10) -0.0013(10) 0.0007(10)
    C13 0.0362(13) 0.0304(13) 0.0441(14) -0.0097(11) 0.0005(11) -0.0084(11)
    C14 0.0318(13) 0.0401(13) 0.0487(14) -0.0093(12) -0.0080(11) -0.0059(11)
    C15 0.0210(10) 0.0336(11) 0.0257(10) -0.0028(10) 0.0029(9) 0.0030(8)
    N16 0.0190(8) 0.0225(9) 0.0226(9) -0.0022(7) 0.0014(6) 0.0005(7)
    C17 0.0204(10) 0.0214(10) 0.0278(10) 0.0004(8) -0.0010(9) -0.0013(9)
    O1 0.0194(7) 0.0359(9) 0.0404(9) -0.0004(7) -0.0015(6) 0.0040(8)
    O2 0.0190(7) 0.0307(8) 0.0157(6) -0.0011(6) 0.0001(5) -0.0008(6)
_geom_special_details
;
All e.s.d.'s (except the e.s.d. in the dihedral angle between two l.s. planes)
are estimated using the full covariance matrix. The cell e.s.d.'s are taken
into account individually in the estimation of e.s.d.'s in distances, angles
and torsion angles; correlations between e.s.d.'s in cell parameters are only
used when they are defined by crystal symmetry. An approximate (isotropic)
treatment of cell e.s.d.'s is used for estimating e.s.d.'s involving l.s.
planes.
;
loop_
    _geom_bond_atom_site_label_1
    _geom_bond_atom_site_label_2
    _geom_bond_site_symmetry_2
    _geom_bond_distance
    _geom_bond_publ_flag
    Fe1 Cl4 . 2.1874(6) ?
    Fe1 Cl2 . 2.1942(7) ?
    Fe1 Cl3 . 2.1954(7) ?
    Fe1 Cl1 . 2.1984(5) ?
    N1 O2 . 1.422(2) ?
    N1 C2 . 1.509(3) ?
    N1 C10 . 1.509(3) ?
    N1 C6 . 1.529(3) ?
    C2 C3 . 1.510(3) ?
    C2 H2A . 0.9900 ?
    C2 H2B . 0.9900 ?
    C3 C4 . 1.520(3) ?
    C3 H3A . 0.9900 ?
    C3 H3B . 0.9900 ?
    C4 C5 . 1.523(3) ?
    C4 H4A . 0.9900 ?
    C4 H4B . 0.9900 ?
    C5 C6 . 1.521(3) ?
    C5 C17 . 1.534(3) ?
    C5 H5 . 1.0000 ?
    C6 C7 . 1.533(3) ?
    C6 H6 . 1.0000 ?
    C7 C8 . 1.533(3) ?
    C7 C11 . 1.546(3) ?
    C7 H7 . 1.0000 ?
    C8 C9 . 1.518(4) ?
    C8 H8A . 0.9900 ?
    C8 H8B . 0.9900 ?
    C9 C10 . 1.512(3) ?
    C9 H9A . 0.9900 ?
    C9 H9B . 0.9900 ?
    C10 H10A . 0.9900 ?
    C10 H10B . 0.9900 ?
    C11 N16 . 1.482(3) ?
    C11 C12 . 1.523(3) ?
    C11 H11 . 1.0000 ?
    C12 C13 . 1.523(3) ?
    C12 H12A . 0.9900 ?
    C12 H12B . 0.9900 ?
    C13 C14 . 1.507(3) ?
    C13 H13A . 0.9900 ?
    C13 H13B . 0.9900 ?
    C14 C15 . 1.505(3) ?
    C14 H14A . 0.9900 ?
    C14 H14B . 0.9900 ?
    C15 O1 . 1.248(3) ?
    C15 N16 . 1.345(3) ?
    N16 C17 . 1.478(3) ?
    C17 H17A . 0.9900 ?
    C17 H17B . 0.9900 ?
    O2 H2 . 0.8400 ?
loop_
    _geom_angle_atom_site_label_1
    _geom_angle_atom_site_label_2
    _geom_angle_atom_site_label_3
    _geom_angle_site_symmetry_1
    _geom_angle_site_symmetry_3
    _geom_angle
    _geom_angle_publ_flag
    Cl4 Fe1 Cl2 . . 108.37(3) ?
    Cl4 Fe1 Cl3 . . 108.45(3) ?
    Cl2 Fe1 Cl3 . . 112.70(3) ?
    Cl4 Fe1 Cl1 . . 109.23(2) ?
    Cl2 Fe1 Cl1 . . 109.48(3) ?
    Cl3 Fe1 Cl1 . . 108.55(3) ?
    O2 N1 C2 . . 109.09(15) ?
    O2 N1 C10 . . 109.52(15) ?
    C2 N1 C10 . . 110.59(15) ?
    O2 N1 C6 . . 107.26(14) ?
    C2 N1 C6 . . 110.36(17) ?
    C10 N1 C6 . . 109.95(16) ?
    N1 C2 C3 . . 110.95(16) ?
    N1 C2 H2A . . 109.4 ?
    C3 C2 H2A . . 109.4 ?
    N1 C2 H2B . . 109.4 ?
    C3 C2 H2B . . 109.4 ?
    H2A C2 H2B . . 108.0 ?
    C2 C3 C4 . . 111.3(2) ?
    C2 C3 H3A . . 109.4 ?
    C4 C3 H3A . . 109.4 ?
    C2 C3 H3B . . 109.4 ?
    C4 C3 H3B . . 109.4 ?
    H3A C3 H3B . . 108.0 ?
    C3 C4 C5 . . 113.30(19) ?
    C3 C4 H4A . . 108.9 ?
    C5 C4 H4A . . 108.9 ?
    C3 C4 H4B . . 108.9 ?
    C5 C4 H4B . . 108.9 ?
    H4A C4 H4B . . 107.7 ?
    C6 C5 C4 . . 112.33(17) ?
    C6 C5 C17 . . 112.53(17) ?
    C4 C5 C17 . . 113.14(19) ?
    C6 C5 H5 . . 106.0 ?
    C4 C5 H5 . . 106.0 ?
    C17 C5 H5 . . 106.0 ?
    C5 C6 N1 . . 113.07(17) ?
    C5 C6 C7 . . 112.02(17) ?
    N1 C6 C7 . . 112.84(18) ?
    C5 C6 H6 . . 106.1 ?
    N1 C6 H6 . . 106.1 ?
    C7 C6 H6 . . 106.1 ?
    C8 C7 C6 . . 110.00(17) ?
    C8 C7 C11 . . 114.93(19) ?
    C6 C7 C11 . . 113.68(17) ?
    C8 C7 H7 . . 105.8 ?
    C6 C7 H7 . . 105.8 ?
    C11 C7 H7 . . 105.8 ?
    C9 C8 C7 . . 111.76(18) ?
    C9 C8 H8A . . 109.3 ?
    C7 C8 H8A . . 109.3 ?
    C9 C8 H8B . . 109.3 ?
    C7 C8 H8B . . 109.3 ?
    H8A C8 H8B . . 107.9 ?
    C10 C9 C8 . . 110.7(2) ?
    C10 C9 H9A . . 109.5 ?
    C8 C9 H9A . . 109.5 ?
    C10 C9 H9B . . 109.5 ?
    C8 C9 H9B . . 109.5 ?
    H9A C9 H9B . . 108.1 ?
    N1 C10 C9 . . 111.44(17) ?
    N1 C10 H10A . . 109.3 ?
    C9 C10 H10A . . 109.3 ?
    N1 C10 H10B . . 109.3 ?
    C9 C10 H10B . . 109.3 ?
    H10A C10 H10B . . 108.0 ?
    N16 C11 C12 . . 111.55(17) ?
    N16 C11 C7 . . 108.17(16) ?
    C12 C11 C7 . . 110.63(18) ?
    N16 C11 H11 . . 108.8 ?
    C12 C11 H11 . . 108.8 ?
    C7 C11 H11 . . 108.8 ?
    C13 C12 C11 . . 109.82(18) ?
    C13 C12 H12A . . 109.7 ?
    C11 C12 H12A . . 109.7 ?
    C13 C12 H12B . . 109.7 ?
    C11 C12 H12B . . 109.7 ?
    H12A C12 H12B . . 108.2 ?
    C14 C13 C12 . . 108.42(19) ?
    C14 C13 H13A . . 110.0 ?
    C12 C13 H13A . . 110.0 ?
    C14 C13 H13B . . 110.0 ?
    C12 C13 H13B . . 110.0 ?
    H13A C13 H13B . . 108.4 ?
    C15 C14 C13 . . 114.89(19) ?
    C15 C14 H14A . . 108.5 ?
    C13 C14 H14A . . 108.5 ?
    C15 C14 H14B . . 108.5 ?
    C13 C14 H14B . . 108.5 ?
    H14A C14 H14B . . 107.5 ?
    O1 C15 N16 . . 120.96(19) ?
    O1 C15 C14 . . 119.75(19) ?
    N16 C15 C14 . . 119.22(19) ?
    C15 N16 C17 . . 118.37(17) ?
    C15 N16 C11 . . 124.78(17) ?
    C17 N16 C11 . . 116.77(15) ?
    N16 C17 C5 . . 111.93(17) ?
    N16 C17 H17A . . 109.2 ?
    C5 C17 H17A . . 109.2 ?
    N16 C17 H17B . . 109.2 ?
    C5 C17 H17B . . 109.2 ?
    H17A C17 H17B . . 107.9 ?
    N1 O2 H2 . . 109.5 ?
loop_
    _geom_torsion_atom_site_label_1
    _geom_torsion_atom_site_label_2
    _geom_torsion_atom_site_label_3
    _geom_torsion_atom_site_label_4
    _geom_torsion_site_symmetry_1
    _geom_torsion_site_symmetry_2
    _geom_torsion_site_symmetry_3
    _geom_torsion_site_symmetry_4
    _geom_torsion
    _geom_torsion_publ_flag
    O2 N1 C2 C3 . . . . 59.1(2) ?
    C10 N1 C2 C3 . . . . 179.66(18) ?
    C6 N1 C2 C3 . . . . -58.5(2) ?
    N1 C2 C3 C4 . . . . 57.9(2) ?
    C2 C3 C4 C5 . . . . -52.4(3) ?
    C3 C4 C5 C6 . . . . 47.8(2) ?
    C3 C4 C5 C17 . . . . -81.0(2) ?
    C4 C5 C6 N1 . . . . -48.8(2) ?
    C17 C5 C6 N1 . . . . 80.3(2) ?
    C4 C5 C6 C7 . . . . -177.63(17) ?
    C17 C5 C6 C7 . . . . -48.6(2) ?
    O2 N1 C6 C5 . . . . -64.5(2) ?
    C2 N1 C6 C5 . . . . 54.2(2) ?
    C10 N1 C6 C5 . . . . 176.50(16) ?
    O2 N1 C6 C7 . . . . 63.9(2) ?
    C2 N1 C6 C7 . . . . -177.34(16) ?
    C10 N1 C6 C7 . . . . -55.1(2) ?
    C5 C6 C7 C8 . . . . -177.77(18) ?
    N1 C6 C7 C8 . . . . 53.3(2) ?
    C5 C6 C7 C11 . . . . 51.7(2) ?
    N1 C6 C7 C11 . . . . -77.2(2) ?
    C6 C7 C8 C9 . . . . -53.7(2) ?
    C11 C7 C8 C9 . . . . 76.1(2) ?
    C7 C8 C9 C10 . . . . 56.7(2) ?
    O2 N1 C10 C9 . . . . -60.6(2) ?
    C2 N1 C10 C9 . . . . 179.15(19) ?
    C6 N1 C10 C9 . . . . 57.0(2) ?
    C8 C9 C10 N1 . . . . -58.5(2) ?
    C8 C7 C11 N16 . . . . 179.53(16) ?
    C6 C7 C11 N16 . . . . -52.5(2) ?
    C8 C7 C11 C12 . . . . 57.1(2) ?
    C6 C7 C11 C12 . . . . -174.92(18) ?
    N16 C11 C12 C13 . . . . 45.7(2) ?
    C7 C11 C12 C13 . . . . 166.21(18) ?
    C11 C12 C13 C14 . . . . -64.4(2) ?
    C12 C13 C14 C15 . . . . 44.5(3) ?
    C13 C14 C15 O1 . . . . 170.62(19) ?
    C13 C14 C15 N16 . . . . -6.5(3) ?
    O1 C15 N16 C17 . . . . -14.0(3) ?
    C14 C15 N16 C17 . . . . 163.0(2) ?
    O1 C15 N16 C11 . . . . 169.15(18) ?
    C14 C15 N16 C11 . . . . -13.8(3) ?
    C12 C11 N16 C15 . . . . -6.8(3) ?
    C7 C11 N16 C15 . . . . -128.66(19) ?
    C12 C11 N16 C17 . . . . 176.39(17) ?
    C7 C11 N16 C17 . . . . 54.5(2) ?
    C15 N16 C17 C5 . . . . 129.11(19) ?
    C11 N16 C17 C5 . . . . -53.8(2) ?
    C6 C5 C17 N16 . . . . 48.7(2) ?
    C4 C5 C17 N16 . . . . 177.31(17) ?
loop_
    _geom_hbond_atom_site_label_D
    _geom_hbond_atom_site_label_H
    _geom_hbond_atom_site_label_A
    _geom_hbond_site_symmetry_A
    _geom_hbond_distance_DH
    _geom_hbond_distance_HA
    _geom_hbond_distance_DA
    _geom_hbond_angle_DHA
    O2 H2 O1 1_655 0.84 1.76 2.5935(19) 171
data_global
_journal_date_recd_electronic     2011-12-09
_journal_date_accepted     2012-01-04
_journal_name_full     'Acta Crystallographica, Section E'
_journal_year     2012
_journal_volume     68
_journal_issue      2
_journal_page_first     m137
_journal_page_last     m137
_journal_paper_category     QM
_journal_paper_doi     10.1107/S1600536812000281
_journal_coeditor_code     MW2043
_publ_contact_author_name     'Xing Chuan Wei'
_publ_contact_author_address
;
School of Chemistry and Chemical Engineering, Guangzhou University
Guangzhou 510000, People's Republic of China
;
_publ_contact_author_email     'xing6363@126.com'
_publ_contact_author_fax     '02039366915'
_publ_contact_author_phone     '15521001585'
_publ_section_title
;
Oxymatrinium tetrachloridoferrate(III)
;
loop_
    _publ_author_name
    _publ_author_footnote
    _publ_author_address
    'He, Xiong' .
;
School of Chemistry and Chemical Engineering
Guangzhou University
Guangzhou 510000
People's Republic of China
;
    'Wei, Xing Chuan' .
;
School of Chemistry and Chemical Engineering
Guangzhou University
Guangzhou 510000
People's Republic of China
;
    'Tian, Yu Chang' .
;
School of Chemistry and Chemical Engineering
Guangzhou University
Guangzhou 510000
People's Republic of China
;
    'Lai, Jia Xiong' .
;
School of Chemistry and Chemical Engineering
Guangzhou University
Guangzhou 510000
People's Republic of China
;
