# Supplementary material for: Oxymatrinium tetra­chloridoferrate(III)
Source: Acta Crystallogr Sect E Struct Rep Online. 2012 Jan 11;68(Pt 2):m137. doi: 10.1107/S1600536812000281 (PMC3274873; doi:10.1107/S1600536812000281)
Supplement: Supplementary file 2 [file e-68-0m137-Isup2.hkl]

# 
# h,k,l, Fc-squared, Fo-squared, sigma(Fo-squared) and status flag 
# 
data_I
_shelx_title ' 10211m in P2(1)2(1)2(1)' 
_shelx_refln_list_code          4 
_shelx_F_calc_maximum      216.01 
_exptl_crystal_F_000       956.00 
_reflns_d_resolution_high  0.7806 
 
loop_ 
 _symmetry_equiv_pos_as_xyz 
 'x, y, z' 
 '-x+1/2, -y, z+1/2' 
 '-x, y+1/2, -z+1/2' 
 'x+1/2, -y+1/2, -z' 
 
_cell_length_a     7.7919 
_cell_length_b    11.9518 
_cell_length_c    21.1315 
_cell_angle_alpha  90.000 
_cell_angle_beta   90.000 
_cell_angle_gamma  90.000 
 
_shelx_F_squared_multiplier     1.000 
 
loop_ 
 _refln_index_h 
 _refln_index_k 
 _refln_index_l 
 _refln_F_squared_calc 
 _refln_F_squared_meas 
 _refln_F_squared_sigma 
 _refln_observed_status 
   2   0   0     3684.19     3694.92     62.34 o 
   4   0   0    18120.03    17662.12    437.67 o 
   6   0   0      542.81      565.30     19.95 o 
   8   0   0      935.07      972.51     31.62 o 
   1   1   0     2482.35     2552.86     63.48 o 
   2   1   0      754.86      844.39     14.86 o 
   3   1   0      343.57      334.62      7.88 o 
   4   1   0       38.85       36.46      4.85 o 
   5   1   0     3498.00     3590.09     47.69 o 
   6   1   0       70.08       70.78      9.20 o 
   7   1   0     3269.58     3231.11     47.27 o 
   8   1   0       18.45       12.58      7.85 o 
   9   1   0     1049.67     1106.52     30.21 o 
   0   2   0    41225.34    33189.26    764.37 o 
   1   2   0     4184.08     4335.49     74.58 o 
   2   2   0    13183.02    13141.94    216.83 o 
   3   2   0     3909.33     4326.72     61.76 o 
   4   2   0     8047.15     7983.62     94.32 o 
   5   2   0      126.53      127.06      7.11 o 
   6   2   0     1429.64     1468.52     25.73 o 
   7   2   0      217.73      228.96     10.59 o 
   8   2   0      385.23      363.23     16.09 o 
   9   2   0       21.99       11.92     14.67 o 
   1   3   0      115.42      111.36      6.08 o 
   2   3   0       12.92        7.43      6.62 o 
   3   3   0     3562.15     3807.98     70.00 o 
   4   3   0       55.37       37.94      6.50 o 
   5   3   0      198.36      207.28      9.55 o 
   6   3   0      586.02      570.27     17.15 o 
   7   3   0      560.91      540.01     17.77 o 
   8   3   0       19.38        0.30     11.31 o 
   9   3   0      100.18       90.10     27.66 o 
   0   4   0    16735.42    17053.19    398.86 o 
   1   4   0     1041.84     1103.04     25.54 o 
   2   4   0     3623.34     3732.45     69.16 o 
   3   4   0     2284.80     2731.57     41.48 o 
   4   4   0       21.92       16.73      6.86 o 
   5   4   0     1390.96     1372.42     34.57 o 
   6   4   0     3921.91     3728.20     60.39 o 
   7   4   0      196.37      169.49     11.40 o 
   8   4   0       29.85       28.35     12.20 o 
   9   4   0        2.10        4.67     21.17 o 
   1   5   0     2389.35     2779.18     55.04 o 
   2   5   0     3335.05     3956.69     74.75 o 
   3   5   0     1098.21     1167.61     35.83 o 
   4   5   0      997.45     1075.75     28.91 o 
   5   5   0       32.25       19.26      7.47 o 
   6   5   0       95.57       90.01     12.82 o 
   7   5   0        3.67        2.82      8.32 o 
   8   5   0        4.19       -0.18     12.59 o 
   9   5   0        7.85      -20.35     20.35 o 
   0   6   0       21.19       20.66      8.13 o 
   1   6   0     3331.03     3561.44     69.72 o 
   2   6   0      371.61      304.56     14.16 o 
   3   6   0     1249.73     1220.95     37.05 o 
   4   6   0      857.56      922.37     27.89 o 
   5   6   0       19.49       16.11      8.22 o 
   6   6   0      941.50      958.26     30.90 o 
   7   6   0     1189.00     1207.58     37.37 o 
   8   6   0       64.67       31.41     13.83 o 
   9   6   0      109.38       92.59     29.31 o 
   1   7   0      528.64      600.62     21.25 o 
   2   7   0      367.41      417.90     18.05 o 
   3   7   0        1.31       -0.13      6.95 o 
   4   7   0       53.19       35.22      9.96 o 
   5   7   0       53.98       44.63     19.05 o 
   6   7   0     1216.54     1163.47     35.98 o 
   7   7   0        1.01       -8.37     17.05 o 
   8   7   0       30.23       19.01     19.45 o 
   0   8   0     6398.39     6056.66    161.07 o 
   1   8   0     2485.83     2462.38    106.42 o 
   2   8   0      203.12      205.48     14.16 o 
   3   8   0      554.36      523.12     21.69 o 
   4   8   0     2399.99     2366.95     56.01 o 
   5   8   0      191.52      162.77     15.58 o 
   6   8   0       52.19       63.68     13.46 o 
   7   8   0       82.25      106.25     23.18 o 
   8   8   0      583.15      582.05     43.17 o 
   1   9   0     2334.69     2354.50     55.50 o 
   2   9   0      138.21      146.44     13.04 o 
   3   9   0        1.25       -8.54      8.54 o 
   4   9   0      161.88      154.22     16.96 o 
   5   9   0      266.00      252.38     17.83 o 
   6   9   0      139.49      196.59     20.46 o 
   7   9   0       55.05       63.83     28.21 o 
   8   9   0       30.99       19.33     23.96 o 
   0  10   0     3319.64     3142.89     99.51 o 
   1  10   0     1199.64     1219.82     36.94 o 
   2  10   0       31.03       27.48     10.83 o 
   3  10   0       27.62       16.91     10.81 o 
   4  10   0      159.79      204.33     16.69 o 
   5  10   0      273.77      273.95     20.12 o 
   6  10   0      175.25      204.04     20.51 o 
   7  10   0       49.51       40.27     24.00 o 
   1  11   0      200.38      188.13     16.28 o 
   2  11   0      119.39      133.94     16.73 o 
   3  11   0       53.31       20.38     12.34 o 
   4  11   0      275.92      250.61     22.79 o 
   5  11   0        1.54       10.06     13.81 o 
   6  11   0       34.61       48.49     16.59 o 
   0  12   0      709.47      680.97     41.76 o 
   1  12   0     1863.60     1807.41     51.09 o 
   2  12   0       27.93       46.98     14.20 o 
   3  12   0      706.06      697.27     42.23 o 
   4  12   0      128.36      131.61     18.47 o 
   5  12   0      442.64      480.89     27.93 o 
   6  12   0       52.52       66.78     28.40 o 
   1  13   0        2.83        5.74     12.18 o 
   2  13   0       73.02       92.30     17.51 o 
   3  13   0      109.80      130.50     19.91 o 
   4  13   0      588.20      613.78     31.61 o 
   5  13   0       60.96       62.54     22.14 o 
   0  14   0      688.92      700.89     46.40 o 
   1  14   0      487.04      465.00     27.09 o 
   2  14   0      409.21      440.09     27.26 o 
   3  14   0     1869.74     1966.04     59.18 o 
   4  14   0       35.39       27.65     17.97 o 
   1  15   0        8.80        6.84     15.74 o 
   1   0   1     4094.31     4487.53     51.30 o 
   3   0   1    19918.06    19392.41    193.45 o 
   4   0   1     3711.79     3731.04     41.91 o 
   5   0   1     9252.95     9284.38     97.45 o 
   6   0   1      829.25      823.57     17.51 o 
   7   0   1      787.18      783.93     18.30 o 
   8   0   1      550.60      587.86     17.16 o 
   9   0   1      462.33      489.51     20.32 o 
  -9   1   1      114.50      119.86     18.25 o 
  -8   1   1      722.84      753.16     19.59 o 
  -7   1   1      314.04      311.40     11.84 o 
  -6   1   1      433.62      445.91     12.61 o 
  -5   1   1     1080.81     1045.73     16.39 o 
  -4   1   1     1621.98     1552.02     23.92 o 
  -3   1   1     2112.89     2218.14     28.62 o 
  -2   1   1     2445.00     2603.78     36.78 o 
  -1   1   1     6291.29     6418.36    107.91 o 
   1   1   1     6275.18     6502.66     86.01 o 
   2   1   1     2397.04     2488.89     38.52 o 
   3   1   1     1910.66     2031.17     32.24 o 
   4   1   1     1726.77     1655.55     24.11 o 
   5   1   1     1018.16      990.01     18.55 o 
   6   1   1      469.74      468.97     12.79 o 
   7   1   1      271.03      278.80     13.69 o 
   8   1   1      742.63      771.99     19.63 o 
   9   1   1      114.30      139.65     15.04 o 
  -9   2   1      185.50      189.34     17.97 o 
  -8   2   1      232.51      218.38     13.33 o 
  -7   2   1     1588.64     1574.59     33.67 o 
  -6   2   1     3388.10     3342.38     47.14 o 
  -5   2   1     1993.95     1998.17     30.52 o 
  -4   2   1     1390.53     1422.05     22.45 o 
  -2   2   1    23058.55    23037.06    376.24 o 
  -1   2   1    11722.36    12031.00    238.13 o 
   0   2   1     2297.15     2564.65     45.75 o 
   1   2   1    11414.53    11917.47    284.31 o 
   2   2   1    23161.88    23095.16    298.72 o 
   4   2   1     1435.68     1477.94     25.85 o 
   5   2   1     2096.96     2054.68     30.52 o 
   6   2   1     3499.54     3367.66     53.72 o 
   7   2   1     1736.62     1668.94     29.16 o 
   8   2   1      245.98      232.61     13.81 o 
   9   2   1      225.31      221.53     26.99 o 
  -9   3   1       99.77       64.72     15.97 o 
  -8   3   1       64.74       54.08     16.34 o 
  -7   3   1       14.51        6.64      7.92 o 
  -6   3   1     1239.06     1217.41     26.98 o 
  -5   3   1      294.21      277.29     10.83 o 
  -4   3   1     1329.97     1321.24     44.78 o 
  -2   3   1     6237.81     6490.79    110.65 o 
  -1   3   1     5824.28     6446.46    166.47 o 
   0   3   1       12.40       15.82      3.51 o 
   1   3   1     5735.33     6487.77    110.60 o 
   2   3   1     6055.85     6356.02    106.84 o 
   4   3   1     1382.28     1337.03     45.57 o 
   5   3   1      237.02      226.69     13.78 o 
   6   3   1     1277.46     1254.86     26.61 o 
   7   3   1        6.61        8.81      7.34 o 
   8   3   1       74.77       47.02     16.48 o 
   9   3   1       91.39       89.77     24.71 o 
  -9   4   1      122.16       85.65     23.81 o 
  -8   4   1      124.89      115.05     15.48 o 
  -7   4   1      725.61      709.64     21.57 o 
  -6   4   1      266.19      247.88     12.20 o 
  -5   4   1      500.42      495.48     21.37 o 
  -4   4   1      201.37      192.08     11.06 o 
  -3   4   1     3551.37     3957.73     75.21 o 
  -2   4   1     1109.36     1139.84     27.00 o 
  -1   4   1     1607.63     1618.36     34.32 o 
   0   4   1     1826.13     1868.00     38.43 o 
   1   4   1     1656.17     1648.90     34.60 o 
   2   4   1     1141.64     1183.54     21.12 o 
   3   4   1     3768.25     4162.89     71.25 o 
   4   4   1      155.10      139.58     14.34 o 
   5   4   1      512.37      493.13     18.66 o 
   6   4   1      313.93      315.79     13.09 o 
   7   4   1      820.80      828.34     22.22 o 
   8   4   1      101.43       76.53     14.51 o 
   9   4   1      137.67       86.90     26.20 o 
  -9   5   1        3.81        0.65     15.73 o 
  -8   5   1        5.98       16.38     12.38 o 
  -7   5   1      284.29      275.51     14.17 o 
  -6   5   1      678.67      661.12     24.13 o 
  -5   5   1      866.13      859.64     26.31 o 
  -4   5   1       38.45       21.13      7.03 o 
  -3   5   1     1409.38     1425.60     34.65 o 
  -2   5   1       33.19       29.90     11.37 o 
  -1   5   1      983.75     1132.38     26.83 o 
   0   5   1     1258.02     1321.28     30.79 o 
   1   5   1      846.86      977.63     25.90 o 
   2   5   1       24.53       13.90      5.82 o 
   3   5   1     1528.39     1543.45     26.85 o 
   4   5   1       30.81       11.66      6.42 o 
   5   5   1      841.30      834.85     25.80 o 
   6   5   1      600.68      562.33     17.68 o 
   7   5   1      298.56      288.22     17.44 o 
   8   5   1       13.57        3.38     16.70 o 
   9   5   1        7.35       -5.97     20.94 o 
  -9   6   1       56.01       38.93     24.67 o 
  -8   6   1       26.96       17.63     13.33 o 
  -7   6   1      224.08      230.50     13.65 o 
  -6   6   1     3057.01     2975.03     65.60 o 
  -5   6   1      505.11      500.94     21.05 o 
  -4   6   1      854.35      887.82     26.51 o 
  -3   6   1     2067.07     2300.03     52.01 o 
  -2   6   1     6911.94     6742.03    141.90 o 
  -1   6   1     2791.46     2899.37     59.72 o 
   0   6   1        8.69        4.56      4.85 o 
   1   6   1     2919.47     3040.84     60.43 o 
   2   6   1     6913.89     6603.86    120.53 o 
   3   6   1     2326.45     2536.78     41.02 o 
   4   6   1      783.41      798.19     26.01 o 
   5   6   1      625.65      623.06     33.47 o 
   6   6   1     2909.80     2893.76     64.88 o 
   7   6   1      244.82      249.91     17.18 o 
   8   6   1       26.74       12.41     19.05 o 
   9   6   1       55.31       13.40     21.14 o 
  -8   7   1        8.59       11.65     14.55 o 
  -7   7   1      354.98      326.42     16.16 o 
  -6   7   1      596.26      561.11     23.73 o 
  -5   7   1      439.20      453.90     20.73 o 
  -4   7   1     1587.44     1584.47     40.33 o 
  -3   7   1      511.01      487.71     19.64 o 
  -2   7   1      820.63      834.93     26.26 o 
  -1   7   1       51.19       45.07      8.21 o 
   0   7   1      208.03      233.40     12.97 o 
   1   7   1       70.68       59.25      8.83 o 
   2   7   1      875.49      892.53     26.85 o 
   3   7   1      531.28      521.06     15.38 o 
   4   7   1     1479.29     1514.30     54.86 o 
   5   7   1      423.05      424.59     20.10 o 
   6   7   1      527.25      479.84     22.80 o 
   7   7   1      338.20      323.98     29.39 o 
   8   7   1        2.19      -13.36     20.39 o 
  -8   8   1       27.16       21.49     23.41 o 
  -7   8   1       75.22       75.66     24.16 o 
  -6   8   1      794.89      823.09     30.32 o 
  -5   8   1     1813.60     1816.28     51.50 o 
  -4   8   1      160.06      142.53     12.85 o 
  -3   8   1     1090.38     1129.32     33.77 o 
  -2   8   1     2511.62     2514.29     57.13 o 
  -1   8   1     3127.57     3098.46     66.26 o 
   0   8   1       57.09       41.05      8.99 o 
   1   8   1     3072.41     3147.74     66.75 o 
   2   8   1     2467.68     2563.14     68.12 o 
   3   8   1     1162.65     1187.68     26.44 o 
   4   8   1      163.55      166.17     13.41 o 
   5   8   1     1857.66     1810.74     48.11 o 
   6   8   1      750.09      743.92     29.52 o 
   7   8   1       66.60      106.76     27.74 o 
   8   8   1       27.55       48.36     25.14 o 
  -8   9   1      157.24      138.60     32.65 o 
  -7   9   1       14.86        0.20     19.41 o 
  -6   9   1        4.35       -3.39     11.89 o 
  -5   9   1      513.88      483.85     23.47 o 
  -4   9   1      177.69      171.77     14.71 o 
  -3   9   1      169.55      155.96     20.86 o 
  -2   9   1      107.87      115.98     14.85 o 
  -1   9   1      862.41      853.51     28.73 o 
   0   9   1     1352.54     1378.79     38.24 o 
   1   9   1      804.50      827.31     28.55 o 
   2   9   1       85.05       73.06     12.04 o 
   3   9   1      187.60      162.57     16.49 o 
   4   9   1      142.36      130.83     15.47 o 
   5   9   1      526.74      516.06     24.22 o 
   6   9   1        5.75        2.79     12.02 o 
   7   9   1        8.10       10.55     13.58 o 
   8   9   1      137.62      125.63     29.23 o 
  -7  10   1      105.47       80.26     27.26 o 
  -6  10   1       70.63       70.55     23.83 o 
  -5  10   1      714.59      731.15     46.53 o 
  -4  10   1      254.77      237.41     19.23 o 
  -3  10   1      721.11      692.11     27.94 o 
  -2  10   1      206.38      174.61     14.53 o 
  -1  10   1      966.25      985.06     32.23 o 
   0  10   1     1192.56     1215.93     37.21 o 
   1  10   1      804.84      822.87     30.41 o 
   2  10   1      204.33      182.42     15.15 o 
   3  10   1      717.38      689.17     27.74 o 
   4  10   1      216.78      197.59     16.61 o 
   5  10   1      670.38      737.25     30.53 o 
   6  10   1       66.97       48.00     15.56 o 
   7  10   1      100.81      119.18     20.25 o 
  -6  11   1      165.93      155.14     29.54 o 
  -5  11   1       44.40       51.85     14.76 o 
  -4  11   1      811.47      824.19     32.95 o 
  -3  11   1        2.28        3.25     11.13 o 
  -2  11   1        5.00       -0.21     10.01 o 
  -1  11   1      171.57      184.21     16.21 o 
   0  11   1      299.57      292.34     18.73 o 
   1  11   1      152.04      173.81     16.99 o 
   2  11   1       11.15        6.39     10.76 o 
   3  11   1        7.11        5.81     11.35 o 
   4  11   1      843.40      848.91     33.51 o 
   5  11   1       62.56       64.70     26.81 o 
   6  11   1      191.44      249.21     25.44 o 
  -6  12   1       66.63       67.96     29.46 o 
  -5  12   1      159.61      194.72     23.23 o 
  -4  12   1     1157.38     1216.38     42.29 o 
  -3  12   1      283.08      294.89     21.14 o 
  -2  12   1       62.59       63.17     13.91 o 
  -1  12   1       58.38       78.33     32.59 o 
   0  12   1     1607.09     1605.13     47.75 o 
   1  12   1       50.22       56.11     13.58 o 
   2  12   1       30.85       20.05     12.70 o 
   3  12   1      241.43      279.74     20.23 o 
   4  12   1     1150.40     1264.09     43.51 o 
   5  12   1      136.26      180.18     23.38 o 
   6  12   1       80.00      135.26     29.31 o 
  -5  13   1       62.45       37.32     26.36 o 
  -4  13   1      151.49      195.88     23.45 o 
  -3  13   1      301.14      332.45     23.25 o 
  -2  13   1      274.55      267.11     20.86 o 
  -1  13   1       28.60       32.20     13.63 o 
   0  13   1      380.70      381.76     23.42 o 
   1  13   1       21.69       44.63     14.85 o 
   2  13   1      261.10      246.84     20.94 o 
   3  13   1      291.05      331.86     23.55 o 
   4  13   1      183.92      192.99     38.13 o 
   5  13   1       79.46      105.67     31.72 o 
  -4  14   1      557.50      622.96     32.81 o 
  -3  14   1       99.79      131.09     21.38 o 
  -2  14   1     1739.46     1780.20     54.84 o 
  -1  14   1      231.02      244.96     21.88 o 
   0  14   1      988.59     1051.88     40.10 o 
   1  14   1      221.39      252.88     17.58 o 
   2  14   1     1752.27     1777.49     55.14 o 
   3  14   1       88.24       95.38     20.67 o 
   4  14   1      594.49      680.52     34.40 o 
  -1  15   1       24.80       33.91     18.05 o 
   0  15   1      425.72      426.18     28.22 o 
   1  15   1       18.77       11.67     17.41 o 
   0   0   2     1055.09     1078.30     27.38 o 
   1   0   2      313.57      327.98      5.37 o 
   2   0   2      138.45      152.08      3.65 o 
   3   0   2     6236.09     6512.77     75.15 o 
   4   0   2     7950.82     8046.70     93.12 o 
   5   0   2     1784.76     1736.54     23.27 o 
   6   0   2      641.43      643.72     15.15 o 
   7   0   2      203.25      192.18      9.64 o 
   8   0   2      603.53      635.72     17.86 o 
   9   0   2      362.07      367.10     17.96 o 
  -9   1   2       87.71       90.75     13.76 o 
  -8   1   2      512.17      535.06     19.50 o 
  -7   1   2      277.82      251.15     10.68 o 
  -6   1   2      462.24      445.41     12.48 o 
  -5   1   2      681.81      715.27     12.96 o 
  -4   1   2    12083.52    12144.52    124.61 o 
  -3   1   2     4963.26     5371.44     62.50 o 
  -2   1   2     8460.88     8492.11    184.78 o 
  -1   1   2     2560.22     2608.49     45.48 o 
   0   1   2       20.91       30.18      2.67 o 
   1   1   2     2600.49     2661.97     28.18 o 
   2   1   2     8517.48     8846.37     81.09 o 
   3   1   2     4916.53     5256.96     55.85 o 
   4   1   2    12122.28    12215.47    137.79 o 
   5   1   2      646.45      679.29     16.83 o 
   6   1   2      421.80      381.78     11.65 o 
   7   1   2      241.29      228.12     10.13 o 
   8   1   2      494.46      507.86     18.98 o 
   9   1   2       98.14      124.63     18.19 o 
  -9   2   2      246.65      263.55     15.84 o 
  -8   2   2      144.39      148.46     13.48 o 
  -7   2   2      270.97      286.08     13.57 o 
  -6   2   2       59.35       35.94      9.26 o 
  -5   2   2     1117.19     1117.80     20.15 o 
  -4   2   2      577.12      567.28     17.96 o 
  -3   2   2     1699.08     1713.09     36.25 o 
  -2   2   2     1289.34     1316.90     28.68 o 
  -1   2   2      232.54      246.91      6.42 o 
   0   2   2       49.64       41.89      3.19 o 
   1   2   2      231.95      239.50      7.42 o 
   2   2   2     1484.74     1482.27     19.28 o 
   3   2   2     1808.79     1814.44     24.13 o 
   4   2   2      576.31      569.25     11.99 o 
   5   2   2     1152.13     1139.53     23.05 o 
   6   2   2       88.78       91.06      9.46 o 
   7   2   2      328.10      302.46     22.02 o 
   8   2   2      146.98      154.82     13.86 o 
   9   2   2      248.68      277.16     20.69 o 
  -9   3   2      294.68      269.56     21.12 o 
  -8   3   2       68.29       79.61     22.37 o 
  -7   3   2      342.75      305.50     14.19 o 
  -6   3   2      835.75      811.00     17.83 o 
  -5   3   2      520.05      540.66     15.45 o 
  -4   3   2     1454.80     1419.31     33.96 o 
  -3   3   2       21.56       11.06     10.39 o 
  -2   3   2    10276.55    10348.74    173.06 o 
  -1   3   2     1153.73     1306.76     26.85 o 
   0   3   2     2524.21     2677.82     49.42 o 
   1   3   2     1146.37     1267.71     21.36 o 
   2   3   2     9973.31    10262.21    168.13 o 
   3   3   2       18.88        7.60      4.13 o 
   4   3   2     1542.63     1552.57     27.65 o 
   5   3   2      515.17      511.13     15.22 o 
   6   3   2      777.82      710.65     19.20 o 
   7   3   2      305.55      284.35     21.10 o 
   8   3   2       58.16       24.85     20.68 o 
   9   3   2      316.23      310.47     31.07 o 
  -9   4   2       28.86       21.73     15.09 o 
  -8   4   2       90.35      107.85     18.52 o 
  -7   4   2      869.17      837.58     23.66 o 
  -6   4   2      789.90      786.57     21.33 o 
  -5   4   2      826.20      830.72     25.32 o 
  -4   4   2     2492.92     2534.99     52.43 o 
  -3   4   2     2072.30     2220.09     44.47 o 
  -2   4   2     1505.55     1561.55     36.95 o 
  -1   4   2      701.99      726.98     31.19 o 
   0   4   2      759.80      867.65     21.49 o 
   1   4   2      660.94      661.46     18.38 o 
   2   4   2     1695.48     1719.45     27.87 o 
   3   4   2     1911.24     2020.25     32.98 o 
   4   4   2     2469.49     2494.86    116.15 o 
   5   4   2      855.62      834.77     25.99 o 
   6   4   2      877.15      865.98     26.20 o 
   7   4   2      885.15      893.26     43.84 o 
   8   4   2       79.48       61.64     20.04 o 
   9   4   2       36.68       46.32     22.75 o 
  -9   5   2        8.96       20.33     16.07 o 
  -8   5   2      252.97      225.00     14.79 o 
  -7   5   2      287.98      299.75     14.81 o 
  -6   5   2      438.43      446.84     21.98 o 
  -5   5   2      266.13      264.16     14.55 o 
  -4   5   2     1122.72     1173.76     31.22 o 
  -3   5   2     1306.67     1438.13     34.60 o 
  -2   5   2    21993.12    23287.79    375.94 o 
  -1   5   2     1967.37     2213.68     64.15 o 
   0   5   2      542.96      596.40     18.12 o 
   1   5   2     2061.49     2386.79     47.71 o 
   2   5   2    21573.23    22424.71    301.50 o 
   3   5   2     1417.60     1540.00     27.17 o 
   4   5   2     1247.78     1208.57     45.69 o 
   5   5   2      266.63      220.24     15.18 o 
   6   5   2      480.27      440.03     28.83 o 
   7   5   2      287.82      260.15     26.48 o 
   8   5   2      273.60      279.04     27.15 o 
   9   5   2       11.36        8.25     20.94 o 
  -9   6   2       27.28       34.65     36.89 o 
  -8   6   2       50.41       28.95     16.93 o 
  -7   6   2      660.31      630.43     20.80 o 
  -6   6   2      562.76      570.28     23.59 o 
  -5   6   2      550.32      503.25     16.65 o 
  -4   6   2      372.37      352.19     31.07 o 
  -3   6   2     5338.34     5482.45    167.61 o 
  -2   6   2     3768.94     3734.45     74.53 o 
  -1   6   2     3558.76     3723.81     71.47 o 
   0   6   2      409.81      381.52     14.97 o 
   1   6   2     3341.10     3615.08     71.53 o 
   2   6   2     3938.74     3932.64     66.76 o 
   3   6   2     5232.61     5342.42     79.36 o 
   4   6   2      316.14      314.56     15.85 o 
   5   6   2      618.34      591.20     32.14 o 
   6   6   2      576.99      537.36     48.20 o 
   7   6   2      625.17      564.29     24.40 o 
   8   6   2       58.81       53.00     22.16 o 
   9   6   2       28.57       10.57     23.77 o 
  -8   7   2       42.63       16.94     14.45 o 
  -7   7   2      400.23      393.31     17.84 o 
  -6   7   2      600.32      600.57     24.56 o 
  -5   7   2      341.05      337.63     18.31 o 
  -4   7   2      379.40      376.16     17.90 o 
  -3   7   2     1198.00     1206.46     52.62 o 
  -2   7   2      353.52      336.75     16.24 o 
  -1   7   2      196.59      174.19     11.86 o 
   0   7   2     1177.38     1216.75     44.51 o 
   1   7   2      163.97      149.80     11.51 o 
   2   7   2      398.48      363.26     12.96 o 
   3   7   2     1202.04     1234.13     25.94 o 
   4   7   2      403.59      375.77     18.43 o 
   5   7   2      336.75      315.32     17.32 o 
   6   7   2      593.51      622.35     38.19 o 
   7   7   2      389.13      383.82     32.96 o 
   8   7   2       53.44       36.57     20.39 o 
  -8   8   2      224.23      228.48     33.31 o 
  -7   8   2      159.68      213.71     27.09 o 
  -6   8   2      732.86      692.87     28.14 o 
  -5   8   2       14.99       12.16     10.06 o 
  -4   8   2     4593.17     4502.53     92.64 o 
  -3   8   2      250.66      230.33     14.67 o 
  -2   8   2     1039.32     1014.38     30.52 o 
  -1   8   2     1236.04     1232.92     34.83 o 
   0   8   2    10598.40    10530.91    384.11 o 
   1   8   2     1354.31     1387.35     36.50 o 
   2   8   2     1026.69     1004.75     24.06 o 
   3   8   2      206.74      189.58     11.08 o 
   4   8   2     4633.42     4721.32     94.55 o 
   5   8   2        6.12        5.58     10.12 o 
   6   8   2      781.06      779.09     29.91 o 
   7   8   2      129.54      169.62     31.80 o 
   8   8   2      251.36      242.30     21.10 o 
  -8   9   2      206.21      192.54     35.67 o 
  -7   9   2       69.77       91.23     23.34 o 
  -6   9   2        8.37       12.49     16.85 o 
  -5   9   2     1230.16     1195.57     40.60 o 
  -4   9   2     2332.44     2387.04     77.00 o 
  -3   9   2      750.01      755.74     27.28 o 
  -2   9   2     1254.63     1244.82     36.66 o 
  -1   9   2      895.28      919.81     29.54 o 
   0   9   2      772.63      776.93     27.06 o 
   1   9   2      727.74      737.15     39.40 o 
   2   9   2     1323.09     1280.92     29.07 o 
   3   9   2      688.68      686.23     26.74 o 
   4   9   2     2319.65     2270.12     57.45 o 
   5   9   2     1194.30     1154.22     37.97 o 
   6   9   2        6.38        3.58     12.01 o 
   7   9   2       66.67       71.59     17.02 o 
   8   9   2      179.98      217.30     27.20 o 
  -7  10   2       46.87       43.29     17.81 o 
  -6  10   2       46.18       11.00     21.76 o 
  -5  10   2       23.41       36.24     15.91 o 
  -4  10   2     1512.73     1529.89     44.52 o 
  -3  10   2      237.04      222.63     17.14 o 
  -2  10   2      152.41      146.62     14.63 o 
  -1  10   2      537.83      538.96     24.55 o 
   0  10   2     4237.81     4125.77     86.80 o 
   1  10   2      566.71      526.82     23.61 o 
   2  10   2      194.50      167.73     16.71 o 
   3  10   2      264.54      259.47     18.12 o 
   4  10   2     1509.80     1526.46     45.19 o 
   5  10   2       13.60       15.34     13.43 o 
   6  10   2       64.50       67.90     16.72 o 
   7  10   2       59.89       59.43     18.26 o 
  -6  11   2       78.95       62.58     26.12 o 
  -5  11   2      230.29      206.93     19.65 o 
  -4  11   2      182.18      185.57     17.18 o 
  -3  11   2      296.40      329.88     20.28 o 
  -2  11   2       88.22      110.33     16.30 o 
  -1  11   2     1245.68     1265.57     39.52 o 
   0  11   2       96.73      108.22     14.84 o 
   1  11   2     1212.88     1235.26     39.37 o 
   2  11   2       69.06       58.74     11.16 o 
   3  11   2      255.94      286.03     19.95 o 
   4  11   2      180.05      193.99     20.27 o 
   5  11   2      247.75      229.12     19.46 o 
   6  11   2       69.93      103.87     19.12 o 
  -6  12   2      102.90      156.20     35.04 o 
  -5  12   2       96.67       80.61     27.03 o 
  -4  12   2      382.43      416.23     25.02 o 
  -3  12   2       70.50       88.42     16.36 o 
  -2  12   2       49.18       52.52     14.16 o 
  -1  12   2       16.57        5.87     11.45 o 
   0  12   2      253.91      246.20     18.17 o 
   1  12   2       10.65        8.81     11.50 o 
   2  12   2       51.06       58.00     14.99 o 
   3  12   2       94.35      122.55     18.15 o 
   4  12   2      342.60      367.62     24.24 o 
   5  12   2       74.72       72.50     18.19 o 
   6  12   2       96.70      134.29     22.68 o 
  -5  13   2       93.39       69.81     27.11 o 
  -4  13   2       13.61        5.95     15.80 o 
  -3  13   2      837.69      892.44     41.03 o 
  -2  13   2      578.28      618.29     29.38 o 
  -1  13   2     1069.31     1089.73     39.60 o 
   0  13   2       17.80        1.87     12.61 o 
   1  13   2     1113.99     1122.82     35.66 o 
   2  13   2      563.55      592.85     29.44 o 
   3  13   2      861.33      887.63     36.34 o 
   4  13   2       19.81       14.73     19.47 o 
   5  13   2      114.19      120.30     20.78 o 
  -3  14   2      334.04      363.06     25.36 o 
  -2  14   2      104.99      110.94     20.01 o 
  -1  14   2      592.64      630.72     31.23 o 
   0  14   2       59.13       48.49     13.24 o 
   1  14   2      606.54      627.53     25.25 o 
   2  14   2      102.07      115.72     20.70 o 
   3  14   2      295.33      322.74     24.33 o 
  -1  15   2      445.44      474.11     23.74 o 
   0  15   2      627.71      732.06     33.97 o 
   1  15   2      413.68      416.15     28.02 o 
   1   0   3     2179.07     2167.62     30.93 o 
   2   0   3      183.64      173.24      3.56 o 
   3   0   3      243.09      269.43      5.92 o 
   4   0   3     1153.77     1166.37     16.43 o 
   5   0   3        0.86        0.41      3.39 o 
   6   0   3       27.27       24.15      9.33 o 
   7   0   3       16.57       18.82      7.10 o 
   8   0   3      675.26      681.56     21.98 o 
   9   0   3      270.81      302.93     21.40 o 
  -9   1   3      419.07      438.65     23.92 o 
  -8   1   3      115.82      112.15     12.50 o 
  -7   1   3      218.74      224.55     12.40 o 
  -6   1   3      219.45      217.81      9.34 o 
  -5   1   3     4230.37     4310.59     54.90 o 
  -3   1   3     2300.92     2143.13     51.01 o 
  -2   1   3     3457.51     3559.06     73.07 o 
  -1   1   3    46517.29    37619.09    707.52 o 
   0   1   3       27.99       44.29      1.87 o 
   1   1   3    46659.78    38996.60    425.54 o 
   2   1   3     3403.74     3498.63     33.93 o 
   3   1   3     2618.60     2495.11     30.93 o 
   4   1   3     2469.18     2390.97     57.36 o 
   5   1   3     4309.79     4366.18     55.92 o 
   6   1   3      224.55      182.87     12.81 o 
   7   1   3      186.78      181.18     11.06 o 
   8   1   3      118.37      143.47     16.66 o 
   9   1   3      385.68      387.36     22.84 o 
  -9   2   3      559.57      577.25     22.00 o 
  -8   2   3     1039.12     1034.24     27.96 o 
  -7   2   3       98.34       93.07     28.74 o 
  -6   2   3      260.75      260.04     12.00 o 
  -5   2   3      214.49      210.49      8.35 o 
  -4   2   3      648.58      673.59     15.56 o 
  -3   2   3     1189.36     1268.72     22.61 o 
  -2   2   3     2637.69     2795.12     51.39 o 
  -1   2   3     2297.96     2476.86     45.46 o 
   0   2   3      800.39      846.32     14.52 o 
   1   2   3     2273.19     2455.39     30.22 o 
   2   2   3     2736.45     2859.07     31.07 o 
   3   2   3     1167.30     1246.96     14.31 o 
   4   2   3      609.27      637.20     12.87 o 
   5   2   3      201.21      194.39      7.75 o 
   6   2   3      275.88      262.06      9.82 o 
   7   2   3       94.48       86.86     24.88 o 
   8   2   3     1079.95     1120.19     51.25 o 
   9   2   3      563.78      550.13     26.96 o 
  -9   3   3       18.97       14.31     12.12 o 
  -8   3   3      379.39      367.99     16.72 o 
  -7   3   3     1534.18     1513.67     32.78 o 
  -6   3   3      233.27      253.08     10.46 o 
  -5   3   3     1233.28     1256.87     26.29 o 
  -4   3   3     2765.64     2719.52     44.60 o 
  -3   3   3     5983.79     5989.69    146.40 o 
  -2   3   3     3462.00     3706.11     54.56 o 
  -1   3   3     3741.63     3783.36     55.58 o 
   0   3   3    23987.57    23570.25    309.71 o 
   1   3   3     4071.87     3943.19    108.24 o 
   2   3   3     3489.60     3720.99     64.65 o 
   3   3   3     6239.41     6301.78     73.71 o 
   4   3   3     2885.11     2801.86     39.17 o 
   5   3   3     1339.93     1357.00     22.45 o 
   6   3   3      233.28      239.30      9.82 o 
   7   3   3     1440.94     1386.94     31.42 o 
   8   3   3      400.88      403.60     39.82 o 
   9   3   3        9.14       14.89     22.27 o 
  -9   4   3      143.99      121.67     19.14 o 
  -8   4   3      145.19      152.10     16.45 o 
  -7   4   3      750.89      750.60     22.22 o 
  -6   4   3      154.69      155.55      9.31 o 
  -5   4   3      534.17      527.87     15.89 o 
  -4   4   3     1594.03     1644.42     37.50 o 
  -3   4   3     1103.07     1153.02     22.40 o 
  -2   4   3     1080.66     1184.08     27.23 o 
  -1   4   3     3498.63     3778.79     69.28 o 
   0   4   3      460.77      451.93     11.49 o 
   1   4   3     3511.34     3795.82     69.70 o 
   2   4   3     1146.88     1200.40     21.78 o 
   3   4   3     1065.86     1105.61     24.86 o 
   4   4   3     1500.91     1538.12     36.02 o 
   5   4   3      542.12      517.22     16.22 o 
   6   4   3      140.10      150.05      9.75 o 
   7   4   3      731.00      701.66     26.51 o 
   8   4   3      137.94      127.87     25.22 o 
   9   4   3      134.77       92.91     26.01 o 
  -9   5   3      145.18      101.97     19.15 o 
  -8   5   3      135.20      148.28     21.93 o 
  -7   5   3      782.36      792.97     23.16 o 
  -6   5   3      757.74      732.41     23.48 o 
  -5   5   3     2282.28     2284.80     52.43 o 
  -4   5   3        4.41        1.64      4.81 o 
  -3   5   3     1881.20     1820.27     39.99 o 
  -2   5   3     4306.42     4435.51     80.35 o 
  -1   5   3       72.27       43.80      8.88 o 
   0   5   3      191.66      183.46     10.08 o 
   1   5   3      141.30      117.19     12.18 o 
   2   5   3     4114.02     4220.50     63.82 o 
   3   5   3     1880.73     1818.25     37.50 o 
   4   5   3        3.21       -0.20      8.56 o 
   5   5   3     2373.47     2379.23     51.61 o 
   6   5   3      765.08      725.16     25.24 o 
   7   5   3      808.48      796.82     43.72 o 
   8   5   3      145.03      105.64     22.59 o 
   9   5   3      170.18      152.78     30.56 o 
  -9   6   3      110.68      117.45     20.97 o 
  -8   6   3      239.91      229.56     15.37 o 
  -7   6   3      319.99      321.65     15.77 o 
  -6   6   3      283.13      287.44     13.99 o 
  -5   6   3      121.17      104.24      9.80 o 
  -4   6   3      335.64      329.82     15.52 o 
  -3   6   3     1209.96     1219.07     31.51 o 
  -2   6   3     7905.56     8151.43    178.22 o 
  -1   6   3     1744.27     1912.22     43.03 o 
   0   6   3     3653.82     3698.64    149.83 o 
   1   6   3     1692.97     2006.37     43.84 o 
   2   6   3     7882.25     8232.14    115.90 o 
   3   6   3     1219.35     1196.01     24.44 o 
   4   6   3      280.30      283.13     15.52 o 
   5   6   3      144.21      136.40     18.11 o 
   6   6   3      284.38      306.74     26.71 o 
   7   6   3      326.85      341.19     28.95 o 
   8   6   3      217.06      208.53     25.85 o 
   9   6   3       95.66       58.18     26.99 o 
  -8   7   3      238.34      223.90     19.25 o 
  -7   7   3      513.46      555.84     24.94 o 
  -6   7   3     1585.35     1548.11     34.67 o 
  -5   7   3      899.39      872.84     29.01 o 
  -4   7   3      416.88      421.17     18.26 o 
  -3   7   3      844.57      821.64     26.07 o 
  -2   7   3     7750.07     7833.70    141.41 o 
  -1   7   3     3872.36     3796.01     91.89 o 
   0   7   3     1064.63     1086.16     55.18 o 
   1   7   3     3759.91     3731.43     59.94 o 
   2   7   3     7622.24     7889.48    113.35 o 
   3   7   3      865.07      874.10     26.08 o 
   4   7   3      354.33      347.21     32.61 o 
   5   7   3      950.52      937.18     30.87 o 
   6   7   3     1606.79     1491.85     62.11 o 
   7   7   3      592.30      615.64     39.76 o 
   8   7   3      218.51      215.95     28.44 o 
  -8   8   3      534.09      633.47     44.59 o 
  -7   8   3      275.61      291.71     21.18 o 
  -6   8   3      259.03      251.60     18.72 o 
  -5   8   3     1143.21     1118.15     34.76 o 
  -4   8   3     1001.42      977.32     31.17 o 
  -3   8   3      897.64      877.30     28.75 o 
  -2   8   3      331.51      332.54     16.66 o 
  -1   8   3     2775.35     2701.24     59.38 o 
   0   8   3      464.66      460.41     19.44 o 
   1   8   3     2776.12     2750.40     48.05 o 
   2   8   3      298.30      280.57     12.62 o 
   3   8   3      940.63      933.38     23.02 o 
   4   8   3     1038.23      976.74     32.08 o 
   5   8   3     1188.93     1159.89     36.39 o 
   6   8   3      266.02      287.10     29.25 o 
   7   8   3      308.87      304.93     20.72 o 
   8   8   3      550.28      624.26     30.42 o 
  -7   9   3       19.12       35.74     16.89 o 
  -6   9   3      649.66      651.17     29.10 o 
  -5   9   3      762.63      803.18     33.08 o 
  -4   9   3      413.78      437.32     21.30 o 
  -3   9   3      728.02      740.27     26.94 o 
  -2   9   3     1444.65     1476.52     40.21 o 
  -1   9   3     3084.68     3099.95     68.92 o 
   0   9   3     2650.65     2655.69     60.50 o 
   1   9   3     3176.04     3266.39     56.20 o 
   2   9   3     1440.08     1439.90     31.84 o 
   3   9   3      624.72      645.94     38.72 o 
   4   9   3      381.42      393.52     25.50 o 
   5   9   3      720.06      745.39     30.05 o 
   6   9   3      596.06      593.57     38.79 o 
   7   9   3        9.55       11.60     14.58 o 
   8   9   3      210.33      281.52     38.26 o 
  -7  10   3       30.34       20.20     20.02 o 
  -6  10   3      117.19      100.00     19.01 o 
  -5  10   3      159.54      166.84     27.70 o 
  -4  10   3      550.86      538.89     25.28 o 
  -3  10   3       15.36       20.75     10.42 o 
  -2  10   3     2045.35     2112.66     53.70 o 
  -1  10   3     1943.99     1847.75     48.78 o 
   0  10   3      360.03      357.00     19.60 o 
   1  10   3     1945.50     1933.99     39.78 o 
   2  10   3     2100.40     2173.74     43.18 o 
   3  10   3       23.74       27.43     13.83 o 
   4  10   3      556.03      527.34     25.39 o 
   5  10   3      172.82      203.18     29.94 o 
   6  10   3      136.18      132.72     18.48 o 
   7  10   3       32.51       27.20     26.32 o 
  -6  11   3       46.43       38.82     18.52 o 
  -5  11   3       80.36       53.43     21.92 o 
  -4  11   3     1229.79     1289.05     41.53 o 
  -3  11   3      430.78      488.50     23.77 o 
  -2  11   3       61.26       62.45     12.75 o 
  -1  11   3      191.63      204.46     16.29 o 
   0  11   3     3644.12     3585.54     79.89 o 
   1  11   3      230.62      220.01     13.73 o 
   2  11   3       67.76       48.58     10.46 o 
   3  11   3      405.81      432.26     23.93 o 
   4  11   3     1233.43     1211.91     41.48 o 
   5  11   3       65.91       80.73     17.62 o 
   6  11   3       30.80       48.32     17.44 o 
  -6  12   3       23.69       25.90     19.53 o 
  -5  12   3      261.98      273.72     22.82 o 
  -4  12   3       33.85       50.80     24.83 o 
  -3  12   3       56.45       75.52     15.86 o 
  -2  12   3      280.82      271.91     22.14 o 
  -1  12   3       98.59      110.26     20.37 o 
   0  12   3      100.46      103.54     13.45 o 
   1  12   3       93.21       93.49     15.68 o 
   2  12   3      286.91      275.54     19.94 o 
   3  12   3       52.91       61.45     16.07 o 
   4  12   3       38.79       37.88     14.17 o 
   5  12   3      229.43      272.53     22.46 o 
   6  12   3       19.19       20.51     24.14 o 
  -5  13   3       73.51       79.72     20.15 o 
  -4  13   3      366.00      363.06     25.81 o 
  -3  13   3      125.81      151.17     20.10 o 
  -2  13   3      275.49      264.90     20.82 o 
  -1  13   3       53.16       57.20     12.49 o 
   0  13   3      722.15      672.10     24.64 o 
   1  13   3       51.34       56.12     12.53 o 
   2  13   3      311.85      315.28     21.87 o 
   3  13   3      147.25      144.84     20.19 o 
   4  13   3      357.58      361.03     24.69 o 
   5  13   3       59.55       49.57     19.46 o 
  -3  14   3       24.30        7.27     16.99 o 
  -2  14   3       84.91       74.13     15.77 o 
  -1  14   3      121.72      133.46     17.82 o 
   0  14   3       12.38       28.13     12.28 o 
   1  14   3      118.58      147.95     18.50 o 
   2  14   3       85.04       87.41     18.68 o 
   3  14   3       31.10       25.25     16.89 o 
  -1  15   3        6.90        3.93     14.01 o 
   0  15   3        5.01       12.28     14.30 o 
   1  15   3       13.73        1.51     16.00 o 
   0   0   4    16966.24    16350.57    263.22 o 
   1   0   4     3569.26     3594.15     43.20 o 
   2   0   4     5254.11     5714.96     59.73 o 
   3   0   4     8244.34     8960.21     91.83 o 
   4   0   4      154.61      166.21      5.58 o 
   5   0   4       12.07        5.92      3.53 o 
   6   0   4        8.81        5.31      5.04 o 
   7   0   4      191.03      193.50      9.81 o 
   8   0   4       72.49       58.61     13.69 o 
   9   0   4      238.48      220.29     19.07 o 
  -9   1   4       11.12       10.80     14.16 o 
  -8   1   4      586.79      611.99     25.82 o 
  -7   1   4      333.46      306.37     17.48 o 
  -6   1   4       27.47       13.37      6.31 o 
  -5   1   4      757.70      740.45     15.24 o 
  -4   1   4     5613.18     5565.34     66.85 o 
  -3   1   4     1200.42     1342.88     23.54 o 
  -2   1   4     2327.21     2627.18     37.40 o 
   0   1   4    30961.24    28170.13    363.43 o 
   1   1   4     1066.57     1073.86     28.84 o 
   2   1   4     2172.69     2450.72     25.02 o 
   3   1   4     1252.56     1420.16     15.74 o 
   4   1   4     5318.28     5285.85     58.05 o 
   5   1   4      757.02      751.16     15.28 o 
   6   1   4       31.80       25.42      5.58 o 
   7   1   4      350.22      299.84     13.54 o 
   8   1   4      589.45      618.71     25.92 o 
   9   1   4        6.28       -1.32     13.82 o 
  -9   2   4       41.78       39.64     15.24 o 
  -8   2   4      196.67      207.42     13.72 o 
  -7   2   4      779.04      735.83     21.78 o 
  -6   2   4       50.43       32.49      9.57 o 
  -5   2   4     1208.93     1221.00     25.38 o 
  -4   2   4      779.20      751.91     21.08 o 
  -3   2   4     1046.54     1011.58     24.69 o 
  -2   2   4      466.22      434.22     15.42 o 
   0   2   4      672.47      717.87     11.22 o 
   2   2   4      534.20      496.08      8.59 o 
   3   2   4     1132.94     1115.99     13.04 o 
   4   2   4      850.03      818.58     31.31 o 
   5   2   4     1314.40     1366.99     22.17 o 
   6   2   4       45.86       29.44     10.13 o 
   7   2   4      854.19      859.52     22.87 o 
   8   2   4      197.74      234.05     17.79 o 
   9   2   4       52.79       54.94     16.40 o 
  -9   3   4      282.25      271.71     20.43 o 
  -8   3   4       38.14       28.14     10.51 o 
  -7   3   4      239.85      229.66     13.21 o 
  -6   3   4     2019.87     1976.40     32.49 o 
  -5   3   4     1279.98     1270.46     29.48 o 
  -4   3   4      267.68      267.01     10.10 o 
  -3   3   4      929.99      908.14     18.92 o 
  -2   3   4    11661.41    11638.63    135.64 o 
  -1   3   4     3113.88     3287.51     48.33 o 
   0   3   4     1165.28     1391.50     23.13 o 
   1   3   4     3153.61     3326.01     60.29 o 
   2   3   4    11641.97    11566.94    307.09 o 
   3   3   4      953.98      923.78     19.04 o 
   4   3   4      207.28      207.56      8.61 o 
   5   3   4     1170.49     1154.50     20.60 o 
   6   3   4     2103.74     2041.09     37.94 o 
   7   3   4      280.76      262.68     16.47 o 
   8   3   4       62.64       66.65     13.97 o 
   9   3   4      288.75      301.55     32.10 o 
  -9   4   4       34.10       26.53     12.85 o 
  -8   4   4      471.04      477.07     19.27 o 
  -7   4   4      387.95      408.65     16.76 o 
  -6   4   4     1230.22     1212.15     23.86 o 
  -5   4   4      898.94      906.20     21.89 o 
  -4   4   4     1945.96     1923.24     34.80 o 
  -3   4   4     2219.55     2383.67     33.75 o 
  -2   4   4     7048.48     7462.77    106.47 o 
   0   4   4     5675.98     5983.19     84.37 o 
   2   4   4     7421.26     7932.95    128.66 o 
   3   4   4     2134.85     2286.61     81.01 o 
   4   4   4     1968.46     1926.12     83.81 o 
   5   4   4      964.31      959.25     18.10 o 
   6   4   4     1228.47     1280.68     34.34 o 
   7   4   4      395.52      411.59     31.19 o 
   8   4   4      488.54      515.11     36.26 o 
   9   4   4       28.07        9.19     21.17 o 
  -9   5   4       62.41       36.59     17.00 o 
  -8   5   4       31.32       24.25     13.47 o 
  -7   5   4      471.36      464.40     18.06 o 
  -6   5   4     1696.44     1727.61     35.90 o 
  -5   5   4     1558.43     1545.27     31.81 o 
  -4   5   4     1243.44     1235.47     22.55 o 
  -3   5   4     1935.03     1821.26     28.37 o 
  -2   5   4    13990.63    14187.51    193.46 o 
  -1   5   4     7145.47     7408.41    106.11 o 
   0   5   4      234.79      268.38     11.58 o 
   1   5   4     7176.52     7719.65    132.24 o 
   2   5   4    14234.29    14327.14    192.71 o 
   3   5   4     1878.80     1726.77     37.15 o 
   4   5   4     1423.79     1369.40     48.28 o 
   5   5   4     1495.28     1510.62     51.50 o 
   6   5   4     1736.46     1738.24     43.24 o 
   7   5   4      468.97      414.26     31.94 o 
   8   5   4       43.53       48.12     20.55 o 
   9   5   4       71.60       59.08     26.05 o 
  -9   6   4       99.98      149.63     61.15 o 
  -8   6   4      118.95      123.88     24.37 o 
  -7   6   4      218.93      242.13     18.01 o 
  -6   6   4     1883.36     1811.19     37.88 o 
  -5   6   4     3763.35     3633.08     52.33 o 
  -4   6   4      919.08      932.35     22.35 o 
  -3   6   4      647.09      686.66     21.78 o 
  -2   6   4     1088.68     1116.72     29.75 o 
  -1   6   4     1418.78     1394.90     27.74 o 
   0   6   4      546.16      605.29     16.08 o 
   1   6   4     1399.27     1455.19     27.85 o 
   2   6   4     1154.20     1197.05     24.30 o 
   3   6   4      589.99      625.96     16.60 o 
   4   6   4      887.32      861.76     39.64 o 
   5   6   4     3593.97     3522.34    108.31 o 
   6   6   4     1940.28     1859.60     69.73 o 
   7   6   4      171.20      161.82     21.92 o 
   8   6   4      135.49      127.44     27.58 o 
   9   6   4       85.25       56.37     26.44 o 
  -8   7   4       24.06       22.07     13.57 o 
  -7   7   4      439.87      438.34     19.10 o 
  -6   7   4      249.61      249.31     17.75 o 
  -5   7   4      974.03      941.36     24.42 o 
  -4   7   4     2585.24     2484.53     56.82 o 
  -3   7   4     1831.46     1812.36     56.77 o 
  -2   7   4     2337.13     2437.51     62.64 o 
  -1   7   4     3565.08     3607.45     72.75 o 
   0   7   4     6855.65     6952.58    101.88 o 
   1   7   4     3568.91     3675.26     58.79 o 
   2   7   4     2384.99     2429.87     42.67 o 
   3   7   4     1778.36     1764.82     33.84 o 
   4   7   4     2690.11     2701.31     59.81 o 
   5   7   4      894.73      823.28     38.03 o 
   6   7   4      259.15      256.02     26.40 o 
   7   7   4      413.53      429.43     34.65 o 
   8   7   4       28.17       23.69     21.06 o 
  -8   8   4       70.70       98.41     28.21 o 
  -7   8   4      109.33      140.95     56.45 o 
  -6   8   4      599.62      567.23     26.19 o 
  -5   8   4      990.44     1022.55     26.78 o 
  -4   8   4       35.33       53.00     10.84 o 
  -3   8   4      118.90      118.51     12.41 o 
  -2   8   4      285.01      258.75     21.78 o 
  -1   8   4      265.31      259.92     15.15 o 
   0   8   4      203.79      195.77     13.11 o 
   1   8   4      280.05      272.38     12.50 o 
   2   8   4      315.85      296.58     12.71 o 
   3   8   4       88.16       87.06      9.54 o 
   4   8   4       36.43       27.17     10.38 o 
   5   8   4      902.61      918.65     46.77 o 
   6   8   4      617.39      573.78     25.94 o 
   7   8   4       93.06       91.62     16.54 o 
   8   8   4       71.01       92.96     18.65 o 
  -7   9   4       54.75       71.10     16.85 o 
  -6   9   4       82.75       89.52     17.11 o 
  -5   9   4      514.84      481.46     24.73 o 
  -4   9   4     2114.77     2105.77     52.93 o 
  -3   9   4      118.58      117.56     13.94 o 
  -2   9   4     1181.33     1177.38     34.66 o 
  -1   9   4     1239.88     1216.40     35.06 o 
   0   9   4     4387.27     4359.37     71.34 o 
   1   9   4     1142.15     1140.99     27.67 o 
   2   9   4     1084.44     1105.56     27.03 o 
   3   9   4      129.91      136.00     15.25 o 
   4   9   4     2166.83     2118.46     54.53 o 
   5   9   4      487.66      450.68     23.63 o 
   6   9   4       56.07       54.23     14.83 o 
   7   9   4       38.71       46.45     15.96 o 
  -7  10   4      301.73      294.97     23.83 o 
  -6  10   4        4.59       -5.85     14.23 o 
  -5  10   4      740.95      799.13     33.40 o 
  -4  10   4       36.71       25.87     10.01 o 
  -3  10   4      667.47      675.88     26.86 o 
  -2  10   4      195.78      193.36     14.84 o 
  -1  10   4     1007.47      971.75     33.09 o 
   0  10   4     1758.78     1813.94     38.77 o 
   1  10   4     1127.18     1157.13     28.52 o 
   2  10   4      170.59      162.63     11.94 o 
   3  10   4      680.44      658.18     27.28 o 
   4  10   4       55.62       37.10     13.58 o 
   5  10   4      779.17      887.14     81.95 o 
   6  10   4        3.75        7.34     12.97 o 
   7  10   4      313.71      316.87     24.21 o 
  -6  11   4      206.83      222.89     25.23 o 
  -5  11   4      433.14      420.88     26.42 o 
  -4  11   4      567.95      601.82     29.40 o 
  -3  11   4       28.00       18.31      9.78 o 
  -2  11   4      631.42      591.96     25.57 o 
  -1  11   4      185.01      176.17     13.47 o 
   0  11   4      180.37      175.62     17.59 o 
   1  11   4      195.82      218.60     13.89 o 
   2  11   4      594.78      529.48     30.90 o 
   3  11   4       55.96       29.51     12.80 o 
   4  11   4      526.41      536.33     27.29 o 
   5  11   4      457.39      470.72     26.18 o 
   6  11   4      173.29      179.60     41.76 o 
  -6  12   4      114.83       60.70     26.40 o 
  -5  12   4      152.04      162.89     32.57 o 
  -4  12   4      417.47      403.23     26.24 o 
  -3  12   4      162.57      175.69     16.56 o 
  -2  12   4      503.15      523.65     22.22 o 
  -1  12   4      328.17      313.66     17.38 o 
   0  12   4      408.27      389.36     17.89 o 
   1  12   4      342.80      353.02     17.73 o 
   2  12   4      481.99      477.36     24.78 o 
   3  12   4      153.09      162.30     19.38 o 
   4  12   4      395.60      391.81     24.60 o 
   5  12   4      162.67      180.53     22.25 o 
   6  12   4       93.38      115.71     20.83 o 
  -5  13   4      105.49       99.48     21.65 o 
  -4  13   4       45.50       45.45     19.33 o 
  -3  13   4      542.01      578.46     30.92 o 
  -2  13   4      673.14      667.22     25.18 o 
  -1  13   4       41.58       39.80     12.32 o 
   0  13   4      275.16      305.94     17.85 o 
   1  13   4       27.07       21.26     11.58 o 
   2  13   4      671.18      676.25     31.37 o 
   3  13   4      548.64      618.09     30.97 o 
   4  13   4       35.33       34.20     17.71 o 
   5  13   4      114.91      170.67     23.96 o 
  -3  14   4       37.72       26.40     18.37 o 
  -2  14   4       67.60       88.44     15.98 o 
  -1  14   4        8.61        4.52     12.84 o 
   0  14   4       50.22       58.64     13.76 o 
   1  14   4        3.99      -17.03     18.75 o 
   2  14   4       64.02       73.17     18.31 o 
   3  14   4       29.17       46.98     18.26 o 
  -1  15   4      107.57      135.76     30.83 o 
   0  15   4       15.23       17.06     14.17 o 
   1  15   4      128.11      156.30     22.88 o 
   1   0   5    19024.25    19403.16    220.72 o 
   2   0   5      832.90      882.61     20.72 o 
   3   0   5     1032.62     1105.08     17.10 o 
   4   0   5     2275.74     2377.15     32.70 o 
   5   0   5        4.93        7.75      4.33 o 
   6   0   5       10.80        7.34      5.82 o 
   7   0   5       20.80        8.76      7.70 o 
   8   0   5       65.88       67.16     22.67 o 
   9   0   5      100.83      100.73     17.96 o 
  -9   1   5       46.64       50.68     18.58 o 
  -8   1   5       62.55       59.99     14.32 o 
  -7   1   5       34.86       33.15      8.74 o 
  -6   1   5      567.44      571.52     17.49 o 
  -5   1   5     1818.14     1837.11     28.20 o 
  -4   1   5      776.62      729.16     13.96 o 
  -3   1   5     1154.45     1127.73     20.77 o 
  -2   1   5     1638.18     1701.09     23.65 o 
  -1   1   5      314.17      328.67      9.19 o 
   0   1   5    12437.18    12607.86    127.18 o 
   1   1   5      214.23      249.66     11.79 o 
   2   1   5     1711.59     1802.17     20.75 o 
   3   1   5     1024.68     1020.30     12.71 o 
   4   1   5      704.23      656.91     11.16 o 
   5   1   5     1809.04     1800.99     27.66 o 
   6   1   5      622.79      605.76     14.38 o 
   7   1   5       40.08       24.06     10.63 o 
   8   1   5       45.59       19.28     12.05 o 
   9   1   5       54.05       56.86     15.05 o 
  -9   2   5      201.20      234.49     20.50 o 
  -8   2   5       94.47       95.37     14.80 o 
  -7   2   5       53.47       35.54     13.80 o 
  -6   2   5      147.04      119.06     31.43 o 
  -5   2   5      733.66      714.35     15.73 o 
  -4   2   5     6792.43     6766.22     96.26 o 
  -3   2   5      607.66      570.01     13.57 o 
  -2   2   5       56.55       45.51      4.16 o 
  -1   2   5     1623.49     1625.49     22.08 o 
   0   2   5     7478.80     7661.19     87.10 o 
   2   2   5       44.76       34.45      3.86 o 
   3   2   5      642.63      612.24      8.47 o 
   4   2   5     6888.07     6793.13     65.01 o 
   5   2   5      830.04      809.32     15.64 o 
   6   2   5      178.90      168.10      9.96 o 
   7   2   5       39.57       59.30     12.60 o 
   8   2   5       98.80      112.32     19.17 o 
   9   2   5      205.72      237.18     27.42 o 
  -9   3   5       16.31       27.40     15.27 o 
  -8   3   5      136.58      133.84     21.48 o 
  -7   3   5      381.62      378.69     16.10 o 
  -6   3   5     2244.69     2199.85     35.27 o 
  -5   3   5      990.36      960.42     25.88 o 
  -4   3   5     1715.22     1614.90     35.80 o 
  -3   3   5     2498.86     2435.33     46.85 o 
  -2   3   5      215.03      210.63      7.22 o 
  -1   3   5      374.29      347.32     16.22 o 
   0   3   5    10182.53    10289.66    154.09 o 
   1   3   5      293.07      270.06     10.15 o 
   2   3   5      248.04      241.05      6.31 o 
   3   3   5     2256.87     2250.80     27.12 o 
   4   3   5     1621.89     1503.09     23.07 o 
   5   3   5      869.30      824.38     16.35 o 
   6   3   5     2283.59     2276.34     41.06 o 
   7   3   5      377.06      356.75     19.40 o 
   8   3   5       97.10       75.20     14.39 o 
   9   3   5       17.61       31.99     15.26 o 
  -9   4   5      220.86      227.41     21.16 o 
  -8   4   5      210.62      210.79     20.24 o 
  -7   4   5      655.78      691.15     22.16 o 
  -6   4   5      389.37      388.70     17.35 o 
  -5   4   5      749.55      668.61     18.39 o 
  -4   4   5     1724.50     1703.57     32.49 o 
  -3   4   5     8000.48     8044.67     96.80 o 
  -2   4   5     2121.53     2297.19     33.01 o 
  -1   4   5    11768.09    12058.12    160.41 o 
   0   4   5     2313.65     2332.59     71.47 o 
   1   4   5    11520.23    11524.01    220.31 o 
   2   4   5     2275.35     2500.67     45.98 o 
   3   4   5     7856.99     7762.10    243.59 o 
   4   4   5     1816.52     1808.05     35.46 o 
   5   4   5      722.04      687.60     17.89 o 
   6   4   5      327.93      319.06     18.08 o 
   7   4   5      695.53      751.26     28.20 o 
   8   4   5      226.93      192.58     24.20 o 
   9   4   5      220.28      227.50     35.16 o 
  -9   5   5       30.52       30.76     25.20 o 
  -8   5   5       66.11       72.23     15.03 o 
  -7   5   5       85.69       93.89     18.54 o 
  -6   5   5     1363.72     1371.56     41.80 o 
  -5   5   5      663.93      642.14     18.55 o 
  -4   5   5      433.76      398.15     11.44 o 
  -3   5   5     1249.00     1185.06     22.43 o 
  -2   5   5     5471.85     5751.76     83.32 o 
  -1   5   5     3145.46     3292.96     52.34 o 
   0   5   5       41.83       43.94      6.73 o 
   1   5   5     3321.60     3463.49     52.50 o 
   2   5   5     5427.80     5678.80     82.78 o 
   3   5   5     1205.44     1142.63     27.72 o 
   4   5   5      443.53      382.72     24.44 o 
   5   5   5      574.05      546.73     31.74 o 
   6   5   5     1344.35     1278.97     55.35 o 
   7   5   5      103.90       90.28     22.47 o 
   8   5   5       77.40       69.10     19.88 o 
   9   5   5       24.50       22.04     24.51 o 
  -8   6   5      187.29      179.19     17.01 o 
  -7   6   5      861.90      860.32     31.45 o 
  -6   6   5      566.24      572.08     19.53 o 
  -5   6   5      302.52      288.13     11.40 o 
  -4   6   5       34.86       27.48      6.58 o 
  -3   6   5     2910.66     2979.14     49.57 o 
  -2   6   5      580.59      540.29     15.95 o 
  -1   6   5     3536.76     3651.95     57.75 o 
   0   6   5      200.20      209.52      9.42 o 
   1   6   5     3511.65     3679.28     57.62 o 
   2   6   5      656.78      622.77     16.14 o 
   3   6   5     2946.39     2933.37     48.42 o 
   4   6   5       21.38       27.77     12.02 o 
   5   6   5      299.74      284.11     23.73 o 
   6   6   5      512.04      522.49     34.34 o 
   7   6   5      871.00      781.18     44.63 o 
   8   6   5      159.34      169.91     28.40 o 
  -8   7   5       19.23       20.13     12.92 o 
  -7   7   5       79.59       77.26     12.65 o 
  -6   7   5      712.96      678.55     22.37 o 
  -5   7   5     1821.22     1784.82     48.95 o 
  -4   7   5      877.09      871.18     23.00 o 
  -3   7   5     1103.05     1083.27     25.72 o 
  -2   7   5     4543.71     4573.08     71.72 o 
  -1   7   5     2672.59     2687.92     46.89 o 
   0   7   5      112.09       93.39     12.10 o 
   1   7   5     2758.42     2777.07     46.95 o 
   2   7   5     4499.19     4564.77     70.94 o 
   3   7   5     1192.97     1188.47     29.76 o 
   4   7   5      950.89      932.22     30.18 o 
   5   7   5     1881.84     1763.85     46.97 o 
   6   7   5      699.89      712.36     41.17 o 
   7   7   5       70.30       54.06     19.80 o 
   8   7   5       33.45       30.09     21.88 o 
  -8   8   5       70.11       66.41     21.57 o 
  -7   8   5       19.34       20.24     13.80 o 
  -6   8   5      246.44      257.71     19.17 o 
  -5   8   5      450.97      417.42     21.96 o 
  -4   8   5      433.84      407.77     16.30 o 
  -3   8   5      135.28      125.04     11.62 o 
  -2   8   5     1360.49     1398.51     30.35 o 
  -1   8   5      596.22      571.96     17.81 o 
   0   8   5      106.05      116.83      9.93 o 
   1   8   5      636.79      604.11     18.14 o 
   2   8   5     1321.52     1291.35     28.94 o 
   3   8   5      185.56      175.53     10.71 o 
   4   8   5      380.29      325.88     18.46 o 
   5   8   5      456.72      413.53     21.07 o 
   6   8   5      247.17      268.77     19.48 o 
   7   8   5       17.55       -1.29     18.17 o 
   8   8   5       64.23       69.67     17.56 o 
  -7   9   5       66.06       48.43     16.42 o 
  -6   9   5       81.39       85.43     18.56 o 
  -5   9   5     1574.89     1502.26     45.16 o 
  -4   9   5       17.56        9.42     11.36 o 
  -3   9   5      780.88      764.69     22.89 o 
  -2   9   5      395.39      383.67     16.03 o 
  -1   9   5     1504.21     1458.76     32.85 o 
   0   9   5       32.70       34.56      8.21 o 
   1   9   5     1583.83     1521.80     32.88 o 
   2   9   5      453.80      453.92     16.79 o 
   3   9   5      833.50      791.76     28.70 o 
   4   9   5       18.08       29.10     11.78 o 
   5   9   5     1569.10     1515.83     45.35 o 
   6   9   5       79.27       82.50     16.42 o 
   7   9   5       67.88       72.03     16.95 o 
  -7  10   5       96.62      111.90     34.71 o 
  -6  10   5      209.82      230.76     20.81 o 
  -5  10   5      575.71      542.38     28.00 o 
  -4  10   5     2164.62     2171.11     57.62 o 
  -3  10   5      615.90      592.16     21.04 o 
  -2  10   5      408.00      436.14     17.37 o 
  -1  10   5      345.20      354.37     16.14 o 
   0  10   5     2778.65     2799.53     52.39 o 
   1  10   5      342.29      342.33     15.55 o 
   2  10   5      329.20      325.49     15.70 o 
   3  10   5      596.09      583.54     25.71 o 
   4  10   5     2086.65     2096.20     56.68 o 
   5  10   5      569.80      552.32     26.97 o 
   6  10   5      228.39      238.51     20.52 o 
   7  10   5       81.39       97.83     21.27 o 
  -6  11   5       26.70       10.12     16.94 o 
  -5  11   5       44.50       30.38     16.51 o 
  -4  11   5      413.16      447.38     26.03 o 
  -3  11   5      479.90      480.38     20.18 o 
  -2  11   5      301.12      292.05     15.93 o 
  -1  11   5      220.91      207.82     13.89 o 
   0  11   5      397.45      383.56     17.28 o 
   1  11   5      230.62      209.79     13.47 o 
   2  11   5      320.98      292.29     19.46 o 
   3  11   5      486.25      493.37     25.07 o 
   4  11   5      396.44      452.17     25.27 o 
   5  11   5       37.38       39.83     15.30 o 
   6  11   5       40.17       37.04     16.87 o 
  -5  12   5      129.04      125.33     21.52 o 
  -4  12   5      697.33      761.01     34.54 o 
  -3  12   5     1100.07     1108.43     40.06 o 
  -2  12   5        5.17       14.48     10.56 o 
  -1  12   5     1366.64     1362.67     35.20 o 
   0  12   5      327.09      317.04     17.11 o 
   1  12   5     1359.73     1380.67     35.00 o 
   2  12   5        0.31       -1.46     12.73 o 
   3  12   5     1059.25     1020.20     38.60 o 
   4  12   5      728.92      803.84     34.78 o 
   5  12   5      136.30      168.04     28.62 o 
  -4  13   5      122.07      132.76     21.86 o 
  -3  13   5      103.99      114.79     28.46 o 
  -2  13   5       74.69       92.87     14.52 o 
  -1  13   5       10.57        5.95     10.80 o 
   0  13   5      248.05      252.12     16.46 o 
   1  13   5       15.75        6.41     11.34 o 
   2  13   5       80.57       96.89     18.27 o 
   3  13   5       87.30       87.75     17.62 o 
   4  13   5      117.92      149.49     21.56 o 
  -3  14   5      160.97      163.24     23.66 o 
  -2  14   5       35.54       57.19     19.49 o 
  -1  14   5      223.25      224.74     17.68 o 
   0  14   5       39.59       48.04     13.68 o 
   1  14   5      215.10      226.81     21.43 o 
   2  14   5       44.72       64.74     18.56 o 
   3  14   5      152.69      154.15     22.09 o 
   0  15   5       17.49       16.18     14.34 o 
   0   0   6    28571.25    27259.12    434.40 o 
   1   0   6       83.31       80.63      3.34 o 
   3   0   6      237.53      249.22      6.16 o 
   4   0   6      969.42      910.63     16.21 o 
   5   0   6      347.17      341.23      9.84 o 
   6   0   6       44.07       22.10      7.06 o 
   7   0   6       63.82       43.16     11.95 o 
   8   0   6      249.06      271.91     19.01 o 
   9   0   6       12.14       12.01     14.74 o 
  -9   1   6       17.27       30.25     16.97 o 
  -8   1   6      851.31      915.78     33.04 o 
  -7   1   6       75.98       70.36     12.52 o 
  -6   1   6      370.49      367.73     13.96 o 
  -5   1   6       36.46       31.19      5.22 o 
  -4   1   6     1000.62      898.02     16.54 o 
  -3   1   6     1143.21     1211.00     21.66 o 
  -2   1   6      967.14     1062.72     16.34 o 
  -1   1   6     5694.05     5964.27     71.40 o 
   0   1   6     1425.44     1448.29     17.30 o 
   1   1   6     5746.27     6139.16     81.91 o 
   2   1   6      988.76     1076.62     14.04 o 
   3   1   6     1138.50     1208.14     16.20 o 
   4   1   6     1002.10      934.09     16.07 o 
   5   1   6       27.37       19.73      4.78 o 
   6   1   6      362.41      360.07     13.51 o 
   7   1   6       84.20       84.98     21.10 o 
   8   1   6      837.77      902.87     32.98 o 
   9   1   6       17.84        4.85     20.33 o 
  -9   2   6      183.00      209.02     54.65 o 
  -8   2   6      517.48      516.15     24.61 o 
  -7   2   6      158.32      138.86     20.30 o 
  -6   2   6      690.42      671.33     19.08 o 
  -5   2   6     1857.67     1869.59     29.41 o 
  -4   2   6     3592.22     3631.23     56.31 o 
  -3   2   6     2461.09     2401.92     38.46 o 
  -2   2   6     2076.74     2043.57     26.79 o 
  -1   2   6    10384.68    10641.32    111.04 o 
   0   2   6     3981.54     3945.92     46.84 o 
   1   2   6    10429.60    10672.94    140.74 o 
   2   2   6     1936.03     1902.46     26.30 o 
   3   2   6     2450.40     2430.16     25.29 o 
   4   2   6     3659.72     3735.64     37.63 o 
   5   2   6     1845.36     1864.74     28.00 o 
   6   2   6      570.39      560.61     22.96 o 
   7   2   6      164.72      165.55     14.82 o 
   8   2   6      476.73      497.28     24.89 o 
   9   2   6      186.12      207.62     20.66 o 
  -9   3   6      220.64      238.58     19.73 o 
  -8   3   6     1186.86     1260.82     39.82 o 
  -7   3   6      350.75      366.97     25.75 o 
  -6   3   6      640.66      660.70     18.87 o 
  -5   3   6       93.85      103.17     16.85 o 
  -4   3   6     2489.69     2445.70     40.99 o 
  -3   3   6     1364.45     1370.78     25.94 o 
  -2   3   6      895.49      946.62     17.99 o 
  -1   3   6     1042.85     1046.17     22.55 o 
   0   3   6        7.62        1.78      2.68 o 
   1   3   6     1071.88     1082.82     16.87 o 
   2   3   6      954.60      979.73     15.54 o 
   3   3   6     1460.36     1416.39     17.91 o 
   4   3   6     2429.28     2421.60     26.23 o 
   5   3   6       90.30       91.23      7.88 o 
   6   3   6      600.86      594.72     40.46 o 
   7   3   6      363.82      383.67     20.32 o 
   8   3   6     1180.43     1297.70     40.94 o 
   9   3   6      232.60      252.26     21.31 o 
  -9   4   6       14.21       13.78     14.73 o 
  -8   4   6      314.26      317.77     20.25 o 
  -7   4   6      200.60      193.46     12.98 o 
  -6   4   6     3609.94     3753.86     74.37 o 
  -5   4   6      507.69      496.03     15.76 o 
  -4   4   6     1305.71     1284.67     26.67 o 
  -3   4   6     1816.57     1795.76     27.09 o 
  -2   4   6    13352.41    12971.05    232.39 o 
  -1   4   6     3862.80     3977.60     59.04 o 
   0   4   6     1397.51     1344.65     46.09 o 
   1   4   6     3918.32     4011.77     59.12 o 
   2   4   6    13069.49    12773.45    342.21 o 
   3   4   6     1836.93     1712.42     29.77 o 
   4   4   6     1355.16     1342.96     23.57 o 
   5   4   6      563.89      555.02     20.82 o 
   6   4   6     3616.81     3572.64     78.08 o 
   7   4   6      202.69      200.15     16.52 o 
   8   4   6      286.06      310.20     30.84 o 
   9   4   6       12.11        5.62     21.49 o 
  -9   5   6      317.22      354.89     23.27 o 
  -8   5   6      261.27      263.88     16.27 o 
  -7   5   6      961.86      994.87     34.76 o 
  -6   5   6      266.50      261.77     13.53 o 
  -5   5   6      731.01      748.00     24.69 o 
  -4   5   6     1033.11      973.19     19.09 o 
  -3   5   6      509.74      511.97     12.61 o 
  -2   5   6      774.45      705.52     16.73 o 
  -1   5   6       19.57       13.80      6.17 o 
   0   5   6     1316.44     1332.54     25.34 o 
   1   5   6       23.45       19.85      4.73 o 
   2   5   6      749.70      678.26     16.66 o 
   3   5   6      492.43      495.43     17.78 o 
   4   5   6     1010.97      963.00     40.62 o 
   5   5   6      822.30      802.40     37.91 o 
   6   5   6      280.65      285.09     25.81 o 
   7   5   6      974.09     1014.42     50.09 o 
   8   5   6      238.22      215.60     27.70 o 
   9   5   6      315.50      374.15     36.85 o 
  -8   6   6       84.50       64.03     18.41 o 
  -7   6   6      435.18      401.97     22.24 o 
  -6   6   6     1304.25     1316.64     30.89 o 
  -5   6   6      846.74      835.56     22.97 o 
  -4   6   6      280.83      257.22     11.46 o 
  -3   6   6     1378.23     1409.06     28.56 o 
  -2   6   6     6165.85     6069.90     88.50 o 
  -1   6   6       20.92       11.70      5.08 o 
   0   6   6     1784.72     1705.46     31.64 o 
   1   6   6        5.61        3.12      4.89 o 
   2   6   6     6013.15     5885.57     87.84 o 
   3   6   6     1394.01     1394.55     28.11 o 
   4   6   6      228.78      218.78     19.29 o 
   5   6   6      886.40      855.43     41.21 o 
   6   6   6     1226.05     1228.60     55.94 o 
   7   6   6      426.08      379.45     31.66 o 
   8   6   6      100.69       92.52     22.86 o 
  -8   7   6       41.90       35.86     12.45 o 
  -7   7   6      373.09      384.87     18.26 o 
  -6   7   6      193.59      192.03     13.83 o 
  -5   7   6      499.07      462.40     21.98 o 
  -4   7   6      117.30      125.56     12.81 o 
  -3   7   6      579.71      555.58     17.18 o 
  -2   7   6      330.59      298.59     12.57 o 
  -1   7   6      310.61      347.72     13.05 o 
   0   7   6      328.18      329.27     12.45 o 
   1   7   6      330.24      368.55     13.25 o 
   2   7   6      327.15      300.71     12.25 o 
   3   7   6      573.20      563.18     22.75 o 
   4   7   6      114.25      122.44     14.22 o 
   5   7   6      578.10      523.28     23.01 o 
   6   7   6      207.44      187.35     22.67 o 
   7   7   6      360.65      401.97     33.82 o 
   8   7   6       53.47       39.29     23.02 o 
  -8   8   6       11.48        8.01     23.92 o 
  -7   8   6      284.98      259.10     20.12 o 
  -6   8   6       10.61        5.27     12.08 o 
  -5   8   6      561.56      568.40     25.23 o 
  -4   8   6     1409.38     1492.79     41.79 o 
  -3   8   6     1107.37     1108.80     26.79 o 
  -2   8   6       25.54       32.33      7.73 o 
  -1   8   6      833.85      825.43     21.59 o 
   0   8   6     6273.21     6351.07     96.03 o 
   1   8   6      770.98      761.69     20.97 o 
   2   8   6       52.50       43.92      8.51 o 
   3   8   6     1100.72     1112.83     26.23 o 
   4   8   6     1384.11     1392.20     41.04 o 
   5   8   6      524.86      453.52     22.88 o 
   6   8   6       14.14       18.35     11.94 o 
   7   8   6      285.28      274.12     20.95 o 
   8   8   6        6.03       17.62     15.23 o 
  -7   9   6      162.01      177.60     22.18 o 
  -6   9   6       75.91       86.13     33.94 o 
  -5   9   6      678.66      649.69     41.31 o 
  -4   9   6      356.12      335.71     20.01 o 
  -3   9   6      267.42      262.50     13.74 o 
  -2   9   6      831.48      782.14     22.41 o 
  -1   9   6       39.05       36.85      8.66 o 
   0   9   6     1913.68     1930.03     38.96 o 
   1   9   6       41.43       32.27      8.30 o 
   2   9   6      809.36      737.23     43.27 o 
   3   9   6      298.60      289.02     17.97 o 
   4   9   6      390.27      341.16     20.18 o 
   5   9   6      684.61      653.07     55.33 o 
   6   9   6       84.70       83.24     16.72 o 
   7   9   6      181.16      222.60     23.94 o 
  -7  10   6      184.43      235.54     46.95 o 
  -6  10   6       50.86       40.86     16.22 o 
  -5  10   6     1003.71      961.85     36.46 o 
  -4  10   6     1572.54     1616.79     48.20 o 
  -3  10   6     1203.14     1242.49     40.18 o 
  -2  10   6      181.61      169.58     13.04 o 
  -1  10   6     2957.74     2954.49     54.28 o 
   0  10   6     5657.53     5579.96    112.44 o 
   1  10   6     2877.19     2824.81     53.40 o 
   2  10   6      256.41      246.99     17.48 o 
   3  10   6     1241.77     1250.77     65.92 o 
   4  10   6     1568.03     1601.81     47.68 o 
   5  10   6     1014.57      936.46     35.72 o 
   6  10   6       54.22       51.51     17.93 o 
   7  10   6      186.12      214.23     23.84 o 
  -6  11   6        5.07        4.73     16.40 o 
  -5  11   6       69.86       51.53     17.97 o 
  -4  11   6      104.35       62.66     16.62 o 
  -3  11   6      371.44      392.39     26.12 o 
  -2  11   6      101.40       96.64     12.73 o 
  -1  11   6       79.03       74.15     11.67 o 
   0  11   6        0.25       -3.11      8.80 o 
   1  11   6       83.97       84.17     12.07 o 
   2  11   6       93.27       78.54     14.29 o 
   3  11   6      387.99      386.09     22.86 o 
   4  11   6       95.86       85.38     16.18 o 
   5  11   6       59.78       40.33     18.84 o 
   6  11   6       10.43        4.61     14.33 o 
  -5  12   6      131.49      100.62     21.70 o 
  -4  12   6      284.52      278.40     22.55 o 
  -3  12   6      170.33      173.32     22.01 o 
  -2  12   6     1525.89     1559.20     49.07 o 
  -1  12   6      840.58      801.99     26.19 o 
   0  12   6      371.68      384.69     18.57 o 
   1  12   6      872.15      809.55     26.21 o 
   2  12   6     1512.77     1555.07     47.66 o 
   3  12   6      153.80      163.67     19.99 o 
   4  12   6      293.34      282.42     21.64 o 
   5  12   6      160.36      166.37     36.69 o 
  -4  13   6      110.39      110.74     20.76 o 
  -3  13   6       98.96       77.49     19.59 o 
  -2  13   6      201.36      220.10     24.80 o 
  -1  13   6      141.30      158.69     21.16 o 
   0  13   6       75.88       89.28     20.92 o 
   1  13   6      138.58      139.11     16.23 o 
   2  13   6      217.17      221.22     20.31 o 
   3  13   6      109.94      119.50     19.79 o 
   4  13   6       90.17       96.51     20.24 o 
  -3  14   6       53.65       55.22     20.62 o 
  -2  14   6      257.85      279.44     28.40 o 
  -1  14   6       13.93       18.92     17.46 o 
   0  14   6       10.07        1.66     12.26 o 
   1  14   6       14.35        7.25     12.89 o 
   2  14   6      263.89      241.53     22.23 o 
   3  14   6       29.28       51.78     19.90 o 
   1   0   7     3065.03     3161.55     39.43 o 
   2   0   7      202.64      246.37      6.13 o 
   3   0   7       21.12       14.09      6.89 o 
   4   0   7      143.60      159.41      6.78 o 
   5   0   7     1011.49     1027.95     18.85 o 
   6   0   7      155.80      146.52     13.92 o 
   7   0   7       36.55       22.72     10.98 o 
   8   0   7       36.39       47.40     14.06 o 
   9   0   7      114.24      102.03     17.76 o 
  -9   1   7      160.52      189.70     61.38 o 
  -8   1   7      429.42      446.65     23.53 o 
  -7   1   7       59.22       26.94     11.47 o 
  -6   1   7      127.66      122.21     12.08 o 
  -5   1   7      236.86      227.34      8.79 o 
  -4   1   7      252.87      261.42     10.48 o 
  -3   1   7     2059.12     2230.34     35.97 o 
  -2   1   7     2516.74     2710.38     35.45 o 
  -1   1   7     1004.66     1044.39     13.57 o 
   0   1   7       36.70       26.61      3.67 o 
   1   1   7     1018.16     1059.95     18.52 o 
   2   1   7     2604.39     2765.75     40.90 o 
   3   1   7     2097.54     2294.42     27.22 o 
   4   1   7      320.82      334.61      7.81 o 
   5   1   7      253.44      253.48     10.37 o 
   6   1   7      141.87      144.52     22.35 o 
   7   1   7       61.24       44.40     12.02 o 
   8   1   7      479.09      492.59     24.77 o 
   9   1   7      178.47      219.63     40.54 o 
  -9   2   7      274.57      282.03     21.47 o 
  -8   2   7      346.83      344.65     21.10 o 
  -7   2   7      926.20      937.77     31.76 o 
  -6   2   7      223.50      222.34     11.99 o 
  -5   2   7     1516.15     1511.55     25.64 o 
  -4   2   7     4481.90     4404.76     66.43 o 
  -3   2   7     3759.99     3698.94     54.22 o 
  -2   2   7      318.28      339.59      9.62 o 
  -1   2   7     5029.54     4992.25     61.39 o 
   0   2   7    33873.25    33036.77    364.28 o 
   1   2   7     5140.81     5071.56     69.85 o 
   2   2   7      325.57      330.47     12.03 o 
   3   2   7     3539.42     3524.98     40.20 o 
   4   2   7     4468.01     4486.19     44.61 o 
   5   2   7     1533.04     1558.82     38.33 o 
   6   2   7      224.27      233.90     15.19 o 
   7   2   7      935.68      948.44     32.03 o 
   8   2   7      357.81      362.20     22.00 o 
   9   2   7      240.01      276.85     22.10 o 
  -9   3   7      168.57      197.03     30.98 o 
  -8   3   7      228.82      246.99     18.86 o 
  -7   3   7      537.31      541.81     19.47 o 
  -6   3   7     1742.49     1718.19     30.10 o 
  -5   3   7      108.09      117.95      9.13 o 
  -4   3   7      575.20      570.64     15.52 o 
  -3   3   7      282.78      269.53      7.77 o 
  -2   3   7     3566.63     3684.01     46.98 o 
  -1   3   7     1173.88     1194.42     24.65 o 
   0   3   7     8512.34     8860.46    104.03 o 
   1   3   7     1168.36     1184.12     18.51 o 
   2   3   7     3580.61     3646.29     45.79 o 
   3   3   7      287.11      265.27      6.16 o 
   4   3   7      579.39      565.22     11.38 o 
   5   3   7      149.52      156.76     12.37 o 
   6   3   7     1860.93     1794.30     44.66 o 
   7   3   7      536.96      544.13     23.96 o 
   8   3   7      231.15      223.97     18.04 o 
   9   3   7      183.51      194.00     22.89 o 
  -9   4   7       34.45       14.49     19.13 o 
  -8   4   7      314.54      324.64     20.82 o 
  -7   4   7     2891.31     2879.09     90.59 o 
  -6   4   7       94.90      107.65     15.32 o 
  -5   4   7     1770.56     1770.62     42.41 o 
  -3   4   7    11325.90    11478.87    157.87 o 
  -2   4   7       60.68       65.81     12.03 o 
  -1   4   7     7234.62     7297.67    101.67 o 
   0   4   7     4442.22     4795.06     69.73 o 
   1   4   7     7350.70     7260.55    101.83 o 
   2   4   7       80.10       64.38     11.78 o 
   3   4   7    11454.47    11619.73    210.03 o 
   4   4   7     1068.02     1015.74     38.89 o 
   5   4   7     1756.95     1770.86     42.96 o 
   6   4   7       71.60       53.95     12.33 o 
   7   4   7     2786.50     2776.55     64.89 o 
   8   4   7      325.39      311.23     21.26 o 
   9   4   7       34.68       44.75     23.96 o 
  -9   5   7       32.26       29.46     17.22 o 
  -8   5   7      123.04      116.73     18.25 o 
  -7   5   7      193.48      182.50     22.22 o 
  -6   5   7     1840.10     1849.64     38.01 o 
  -5   5   7     1011.66      960.66     25.93 o 
  -4   5   7      523.42      537.61     13.39 o 
  -3   5   7      944.91      951.55     19.87 o 
  -2   5   7     3644.59     3857.61     58.73 o 
  -1   5   7     1569.24     1513.08     27.95 o 
   0   5   7     1943.94     2068.66     35.40 o 
   1   5   7     1568.73     1521.85     28.08 o 
   2   5   7     3588.22     3783.75     58.91 o 
   3   5   7      991.25      967.48     25.11 o 
   4   5   7      503.24      474.01     27.85 o 
   5   5   7      974.43      919.55     43.33 o 
   6   5   7     1866.50     1913.77     70.32 o 
   7   5   7      217.73      223.06     25.50 o 
   8   5   7       92.69       91.85     25.42 o 
   9   5   7       25.00       11.59     21.88 o 
  -8   6   7      167.00      222.03     40.15 o 
  -7   6   7      200.09      192.47     16.40 o 
  -6   6   7      777.74      792.94     23.21 o 
  -5   6   7      573.65      579.18     19.03 o 
  -4   6   7      392.39      363.47     17.60 o 
  -3   6   7     2269.59     2308.08     40.57 o 
  -2   6   7     2320.27     2269.51     39.73 o 
  -1   6   7     4634.03     4633.75     69.76 o 
   0   6   7     1303.60     1227.57     25.30 o 
   1   6   7     4413.84     4504.49     69.54 o 
   2   6   7     2319.74     2267.93     39.73 o 
   3   6   7     2275.88     2299.62     40.62 o 
   4   6   7      420.98      360.28     25.10 o 
   5   6   7      642.94      634.26     35.40 o 
   6   6   7      766.94      710.71     40.46 o 
   7   6   7      180.15      198.15     25.30 o 
   8   6   7      185.70      222.20     33.20 o 
  -8   7   7       30.38       27.90     12.89 o 
  -7   7   7      138.20      156.29     27.97 o 
  -6   7   7      185.54      184.97     12.91 o 
  -5   7   7      185.31      167.58     14.13 o 
  -4   7   7      110.38      111.72     13.43 o 
  -3   7   7      963.89      954.84     23.24 o 
  -2   7   7      162.30      164.61      9.93 o 
  -1   7   7     1075.73     1086.22     24.73 o 
   0   7   7      172.01      183.94      9.97 o 
   1   7   7     1095.78     1107.06     24.83 o 
   2   7   7      190.74      184.93      9.99 o 
   3   7   7      979.13      957.12     23.10 o 
   4   7   7       98.25       95.72     12.84 o 
   5   7   7      177.98      155.52     16.85 o 
   6   7   7      166.38      167.20     22.75 o 
   7   7   7      153.82      179.26     28.95 o 
   8   7   7       41.71       53.19     24.36 o 
  -8   8   7       93.87       81.44     27.93 o 
  -7   8   7       76.99       88.18     25.36 o 
  -6   8   7      787.27      797.59     31.43 o 
  -5   8   7      106.19      102.24     27.99 o 
  -4   8   7      541.67      518.37     23.99 o 
  -3   8   7      162.83      148.43     14.86 o 
  -2   8   7     2104.14     2105.04     40.09 o 
  -1   8   7      448.49      453.31     15.56 o 
   0   8   7       29.87       42.71     11.27 o 
   1   8   7      360.02      357.97     14.56 o 
   2   8   7     2038.65     1978.73     49.24 o 
   3   8   7      111.32      114.06     19.90 o 
   4   8   7      600.53      587.59     24.61 o 
   5   8   7       74.22       76.53     13.53 o 
   6   8   7      779.24      778.59     50.54 o 
   7   8   7       78.33       85.23     17.77 o 
   8   8   7      102.51      106.88     19.41 o 
  -7   9   7       92.07       79.06     18.33 o 
  -6   9   7      156.45      156.12     50.46 o 
  -5   9   7      191.64      173.07     19.62 o 
  -4   9   7       54.76       35.62     11.77 o 
  -3   9   7      366.13      358.39     20.30 o 
  -2   9   7      746.46      762.25     22.15 o 
  -1   9   7      937.65      956.34     25.01 o 
   0   9   7      142.42      131.45     11.75 o 
   1   9   7      915.47      944.52     24.86 o 
   2   9   7      810.20      790.97     28.46 o 
   3   9   7      327.47      289.88     18.34 o 
   4   9   7       40.64       33.75     11.54 o 
   5   9   7      201.96      192.45     18.68 o 
   6   9   7      187.86      211.91     21.92 o 
   7   9   7       84.42      119.16     19.31 o 
  -7  10   7      137.49      128.11     29.84 o 
  -6  10   7      228.01      221.85     20.76 o 
  -5  10   7       49.54       26.58     14.65 o 
  -4  10   7     2142.00     2059.87     56.92 o 
  -3  10   7      445.88      425.15     23.28 o 
  -2  10   7      255.71      242.71     15.25 o 
  -1  10   7      244.52      223.72     13.56 o 
   0  10   7     4764.07     4962.88     81.49 o 
   1  10   7      208.82      195.15     12.87 o 
   2  10   7      293.83      279.66     17.87 o 
   3  10   7      396.02      380.75     23.85 o 
   4  10   7     2220.58     2149.58     57.19 o 
   5  10   7       64.98       81.18     15.62 o 
   6  10   7      220.69      224.32     20.66 o 
   7  10   7      115.00      123.38     20.66 o 
  -6  11   7      251.03      256.82     23.31 o 
  -5  11   7      434.96      483.55     27.97 o 
  -4  11   7      182.48      175.32     21.17 o 
  -3  11   7      232.61      241.23     19.65 o 
  -2  11   7      119.48       84.60     15.82 o 
  -1  11   7      395.78      386.02     18.40 o 
   0  11   7      189.65      169.98     13.59 o 
   1  11   7      375.14      359.95     16.99 o 
   2  11   7      123.35       90.98     29.82 o 
   3  11   7      224.14      218.45     18.02 o 
   4  11   7      166.51      181.77     21.01 o 
   5  11   7      409.48      412.14     25.59 o 
   6  11   7      270.44      278.76     22.51 o 
  -5  12   7      107.02      106.09     21.18 o 
  -4  12   7     1012.21     1055.81     43.94 o 
  -3  12   7      926.21      952.15     50.76 o 
  -2  12   7       32.31       15.59     15.12 o 
  -1  12   7      359.51      358.61     18.02 o 
   0  12   7     1909.68     1880.90     42.81 o 
   1  12   7      394.07      403.68     18.65 o 
   2  12   7       44.22       33.75     14.34 o 
   3  12   7      961.71      933.12     36.70 o 
   4  12   7     1002.53     1064.57     40.66 o 
   5  12   7      117.18      163.44     22.02 o 
  -4  13   7       34.28       17.69     17.97 o 
  -3  13   7      168.79      161.23     23.37 o 
  -2  13   7      184.74      203.13     23.98 o 
  -1  13   7      108.66       77.28     17.37 o 
   0  13   7        5.24       -3.90     15.50 o 
   1  13   7       98.16      104.61     22.80 o 
   2  13   7      162.76      186.95     35.57 o 
   3  13   7      180.70      224.48     24.28 o 
   4  13   7       29.37       40.09     18.30 o 
  -3  14   7      191.29      210.08     32.53 o 
  -2  14   7      121.28      111.85     21.32 o 
  -1  14   7       26.91        8.00     16.76 o 
   0  14   7        8.94       -3.95     13.08 o 
   1  14   7       23.45       28.51     14.07 o 
   2  14   7      119.94      166.64     22.56 o 
   3  14   7      217.39      248.23     25.30 o 
   0   0   8    15976.64    16508.52    265.68 o 
   1   0   8        4.48        5.04      2.21 o 
   2   0   8     4393.78     4717.69     57.53 o 
   3   0   8       31.64       33.58      4.76 o 
   4   0   8     7082.37     7160.10     86.50 o 
   5   0   8       12.87        1.56      4.65 o 
   6   0   8      207.95      199.76     13.94 o 
   7   0   8        5.61       -2.80      9.77 o 
   8   0   8       45.46       56.51     23.45 o 
   9   0   8       16.70       17.14     15.73 o 
  -9   1   8      237.75      223.86     20.55 o 
  -8   1   8      144.84      157.88     19.00 o 
  -7   1   8      426.77      445.55     21.59 o 
  -6   1   8      103.65       90.72     12.21 o 
  -5   1   8     1261.22     1259.68     22.38 o 
  -4   1   8     1128.23     1127.26     19.53 o 
  -3   1   8        7.90        6.75      3.34 o 
  -2   1   8      387.00      443.21      9.75 o 
  -1   1   8     2482.42     2669.64     34.51 o 
   0   1   8     1680.92     2077.21     26.95 o 
   1   1   8     2421.01     2601.04     39.59 o 
   2   1   8      503.80      564.76     10.91 o 
   3   1   8        5.17        4.12      2.56 o 
   4   1   8     1085.17     1099.74     16.55 o 
   5   1   8     1287.78     1309.99     34.43 o 
   6   1   8       73.34       55.70     11.35 o 
   7   1   8      425.04      423.90     21.18 o 
   8   1   8      133.63      169.41     19.28 o 
   9   1   8      241.39      240.11     25.36 o 
  -9   2   8      330.25      322.81     23.38 o 
  -8   2   8       24.28       41.55     14.07 o 
  -7   2   8       10.33       10.39     10.79 o 
  -6   2   8      291.89      251.12     15.81 o 
  -5   2   8     1940.67     1891.46     29.96 o 
  -4   2   8     2853.13     2872.97     45.50 o 
  -3   2   8       25.73       11.97      3.92 o 
  -2   2   8     2263.53     2271.19     30.98 o 
  -1   2   8     1208.20     1297.51     20.03 o 
   0   2   8    12397.49    12961.81    131.71 o 
   1   2   8     1193.91     1305.47     22.55 o 
   2   2   8     2187.01     2144.91     34.65 o 
   3   2   8       16.05        5.21      2.62 o 
   4   2   8     2704.72     2744.90     37.92 o 
   5   2   8     1846.86     1824.41     44.25 o 
   6   2   8      288.17      265.75     16.64 o 
   7   2   8        3.55        0.92     10.92 o 
   8   2   8       19.47       23.76     13.05 o 
   9   2   8      284.24      291.75     22.92 o 
  -9   3   8       52.89       32.20     16.35 o 
  -8   3   8       27.01       32.94     14.11 o 
  -7   3   8      971.64      948.60     32.62 o 
  -6   3   8      480.14      485.08     14.36 o 
  -5   3   8      660.45      644.30     17.68 o 
  -4   3   8      858.84      809.15     19.05 o 
  -3   3   8     3292.98     3294.54     58.41 o 
  -2   3   8     4657.27     4726.18     59.44 o 
  -1   3   8      561.42      533.25     11.80 o 
   0   3   8     2392.35     2248.09     30.71 o 
   1   3   8      581.37      556.46      9.90 o 
   2   3   8     4737.02     4780.22     67.34 o 
   3   3   8     3275.33     3327.41     43.20 o 
   4   3   8      834.53      764.87     15.03 o 
   5   3   8      668.11      635.24     22.67 o 
   6   3   8      433.78      443.97     28.74 o 
   7   3   8      907.74      925.04     32.73 o 
   8   3   8       33.11       54.23     14.74 o 
   9   3   8       66.58       65.17     18.22 o 
  -9   4   8       65.72       82.52     18.42 o 
  -8   4   8      164.83      205.13     20.88 o 
  -7   4   8      401.14      407.59     22.19 o 
  -6   4   8     2171.39     2195.15     42.00 o 
  -5   4   8      847.72      807.13     21.06 o 
  -4   4   8      563.44      535.23     15.46 o 
  -3   4   8      122.72      136.08      6.37 o 
  -2   4   8    15176.76    14345.38    343.59 o 
  -1   4   8      179.28      188.63      7.66 o 
   0   4   8      200.47      182.94      7.64 o 
   1   4   8      196.58      197.91      8.32 o 
   2   4   8    15042.95    14472.30    189.42 o 
   3   4   8      106.85      110.26      6.12 o 
   4   4   8      474.70      443.26     13.56 o 
   5   4   8      849.08      818.51     26.63 o 
   6   4   8     2224.43     2243.27     53.11 o 
   7   4   8      414.81      441.75     22.95 o 
   8   4   8      165.83      220.59     21.26 o 
   9   4   8       79.79      101.12     28.76 o 
  -8   5   8      220.32      240.92     21.76 o 
  -7   5   8       85.71       86.72     14.78 o 
  -6   5   8      266.37      274.24     16.92 o 
  -5   5   8       62.13       54.81     19.82 o 
  -4   5   8     1086.50     1034.74     65.96 o 
  -3   5   8      230.03      221.02      8.89 o 
  -2   5   8     8466.59     8481.52    117.77 o 
  -1   5   8      617.11      627.64     15.54 o 
   0   5   8     3171.51     3242.56     51.11 o 
   1   5   8      648.12      657.24     16.11 o 
   2   5   8     8457.93     8208.43    147.06 o 
   3   5   8      257.13      260.45     12.54 o 
   4   5   8      916.98      931.80     41.33 o 
   5   5   8       54.68       58.49     10.43 o 
   6   5   8      244.16      260.19     25.73 o 
   7   5   8       57.11       60.22     18.86 o 
   8   5   8      194.41      200.51     32.65 o 
  -8   6   8       29.88       12.40     14.05 o 
  -7   6   8       63.32       34.40     14.32 o 
  -6   6   8      930.47      927.00     25.67 o 
  -5   6   8     1238.30     1181.89     34.47 o 
  -4   6   8      333.85      313.49     13.67 o 
  -3   6   8      607.28      608.75     22.67 o 
  -2   6   8      869.81      876.03     20.79 o 
  -1   6   8     1053.34     1063.39     23.18 o 
   0   6   8       28.10       19.24      5.35 o 
   1   6   8     1099.89     1079.22     23.48 o 
   2   6   8      995.33      986.06     27.55 o 
   3   6   8      663.42      654.00     17.90 o 
   4   6   8      359.62      325.87     24.20 o 
   5   6   8     1264.44     1231.71     51.23 o 
   6   6   8      899.61      876.96     46.04 o 
   7   6   8       83.40       71.81     21.33 o 
   8   6   8       38.83       20.78     19.96 o 
  -8   7   8      251.46      250.62     20.76 o 
  -7   7   8      172.11      188.83     36.68 o 
  -6   7   8      285.79      269.39     14.81 o 
  -5   7   8      152.41      142.14     15.83 o 
  -4   7   8     1433.96     1402.46     38.57 o 
  -3   7   8      441.10      439.50     29.80 o 
  -2   7   8      939.87      926.48     22.43 o 
  -1   7   8      262.84      258.85     13.80 o 
   0   7   8     1176.92     1217.19     26.55 o 
   1   7   8      267.43      288.48     16.29 o 
   2   7   8      948.91      934.61     28.64 o 
   3   7   8      521.03      524.13     16.56 o 
   4   7   8     1277.22     1209.46     36.94 o 
   5   7   8      135.85      115.19     14.85 o 
   6   7   8      282.38      256.73     27.22 o 
   7   7   8      200.66      205.34     25.22 o 
   8   7   8      221.44      253.31     31.27 o 
  -7   8   8       17.57       15.17     14.73 o 
  -6   8   8      333.73      333.42     21.11 o 
  -5   8   8       91.20      102.79     15.57 o 
  -4   8   8      238.93      239.67     17.76 o 
  -3   8   8      432.17      459.30     22.47 o 
  -2   8   8      926.60      914.82     23.35 o 
  -1   8   8      366.13      352.57     14.05 o 
   0   8   8      326.90      334.54     13.81 o 
   1   8   8      408.52      389.75     14.73 o 
   2   8   8      892.35      886.70     29.48 o 
   3   8   8      495.61      509.67     17.39 o 
   4   8   8      267.80      285.88     17.77 o 
   5   8   8      120.44      150.70     19.25 o 
   6   8   8      291.17      267.67     19.99 o 
   7   8   8       23.32       37.64     15.61 o 
  -7   9   8      198.96      233.21     34.20 o 
  -6   9   8      344.41      347.17     29.92 o 
  -5   9   8      473.87      492.73     25.74 o 
  -4   9   8      903.69      906.64     33.33 o 
  -3   9   8      446.96      394.78     21.28 o 
  -2   9   8      211.73      203.34     16.94 o 
  -1   9   8      201.41      201.35     12.35 o 
   0   9   8      294.76      299.20     14.29 o 
   1   9   8      251.35      258.45     13.25 o 
   2   9   8      208.44      220.73     16.04 o 
   3   9   8      427.80      410.53     21.43 o 
   4   9   8      942.66      932.69     33.02 o 
   5   9   8      517.77      485.43     26.09 o 
   6   9   8      371.66      368.97     22.72 o 
   7   9   8      235.63      268.52     22.01 o 
  -6  10   8      177.57      198.87     23.03 o 
  -5  10   8      691.82      699.90     31.66 o 
  -4  10   8      478.01      481.26     43.33 o 
  -3  10   8      774.50      831.51     32.25 o 
  -2  10   8       47.82       44.78     13.41 o 
  -1  10   8     1733.60     1806.73     39.15 o 
   0  10   8        4.43       16.60      8.96 o 
   1  10   8     1702.04     1784.55     38.93 o 
   2  10   8       54.26       39.16     10.95 o 
   3  10   8      775.03      739.36     29.69 o 
   4  10   8      447.27      435.28     24.46 o 
   5  10   8      658.68      650.26     29.87 o 
   6  10   8      154.20      160.84     22.23 o 
  -6  11   8      390.95      437.34     28.15 o 
  -5  11   8      356.67      320.97     24.29 o 
  -4  11   8      795.43      794.43     34.15 o 
  -3  11   8      131.13      145.88     19.26 o 
  -2  11   8      557.48      559.49     27.80 o 
  -1  11   8      432.72      422.26     19.09 o 
   0  11   8      685.53      716.49     23.89 o 
   1  11   8      514.78      504.28     19.91 o 
   2  11   8      546.70      529.56     25.75 o 
   3  11   8      107.80      152.60     28.64 o 
   4  11   8      812.68      813.40     33.53 o 
   5  11   8      381.36      344.56     23.28 o 
   6  11   8      401.41      458.49     28.49 o 
  -5  12   8      390.00      460.76     29.82 o 
  -4  12   8       42.43       33.36     17.08 o 
  -3  12   8      482.18      549.05     28.53 o 
  -2  12   8      755.16      796.21     34.21 o 
  -1  12   8      230.25      251.72     21.17 o 
   0  12   8       10.93        4.43     10.75 o 
   1  12   8      230.42      252.84     16.24 o 
   2  12   8      769.11      782.44     32.84 o 
   3  12   8      471.19      492.06     26.92 o 
   4  12   8       45.49       72.78     18.07 o 
   5  12   8      374.20      383.27     25.63 o 
  -4  13   8      203.78      239.46     28.11 o 
  -3  13   8      107.89      111.33     21.09 o 
  -2  13   8      515.21      553.23     30.16 o 
  -1  13   8       59.86       64.03     18.01 o 
   0  13   8      151.24      100.39     26.30 o 
   1  13   8       61.46       53.02     13.32 o 
   2  13   8      507.47      510.74     28.00 o 
   3  13   8      107.41      126.28     29.33 o 
   4  13   8      208.26      243.91     23.89 o 
  -2  14   8      398.35      420.42     28.87 o 
  -1  14   8       30.85       18.11     17.66 o 
   0  14   8        8.09        1.87     16.98 o 
   1  14   8       44.26       37.15     13.68 o 
   2  14   8      408.12      393.89     26.44 o 
   1   0   9      988.73     1083.40     16.69 o 
   2   0   9        1.19        0.25      2.38 o 
   3   0   9     2397.29     2596.42     34.91 o 
   4   0   9     4632.35     4915.15     55.25 o 
   5   0   9      232.27      194.89     12.49 o 
   6   0   9        2.25        9.63      9.07 o 
   7   0   9      111.44       64.96     12.60 o 
   8   0   9      453.87      485.65     25.36 o 
   9   0   9       39.66       34.20     19.13 o 
  -9   1   9      200.96      215.38     38.11 o 
  -8   1   9       34.29       27.80     13.03 o 
  -7   1   9       89.06       84.07     14.99 o 
  -6   1   9       29.56       16.70      9.83 o 
  -5   1   9     1070.99     1061.09     24.32 o 
  -4   1   9     2361.32     2402.96     34.70 o 
  -3   1   9     3350.25     3382.31     44.49 o 
  -2   1   9      594.02      626.82     12.01 o 
  -1   1   9    12355.70    12370.45    143.23 o 
   0   1   9      601.28      585.70     10.59 o 
   1   1   9    12332.59    12405.78    164.42 o 
   2   1   9      589.25      619.75     12.38 o 
   3   1   9     3383.84     3427.48     57.30 o 
   4   1   9     2371.33     2423.19     34.46 o 
   5   1   9     1164.40     1121.45     31.58 o 
   6   1   9       29.90       25.16      9.54 o 
   7   1   9       52.07       50.05     12.53 o 
   8   1   9       32.69       28.04     13.78 o 
   9   1   9      208.58      218.89     24.21 o 
  -9   2   9       39.64       40.08     16.90 o 
  -8   2   9      810.83      856.87     32.82 o 
  -7   2   9      191.77      197.68     16.72 o 
  -6   2   9      486.43      449.66     20.79 o 
  -5   2   9      115.05      118.83      7.97 o 
  -4   2   9     1857.66     1824.89     32.20 o 
  -3   2   9      761.51      718.25     16.43 o 
  -2   2   9     1259.51     1234.30     20.36 o 
  -1   2   9      370.80      339.77      6.99 o 
   0   2   9     1580.29     1583.76     19.93 o 
   1   2   9      400.61      375.24      8.74 o 
   2   2   9     1343.57     1302.66     20.15 o 
   3   2   9      748.47      713.87     14.13 o 
   4   2   9     1745.68     1743.78     27.10 o 
   5   2   9       96.40       76.48     11.89 o 
   6   2   9      468.76      444.24     21.03 o 
   7   2   9      188.18      183.42     16.44 o 
   8   2   9      726.86      735.41     30.67 o 
   9   2   9       33.85       40.23     16.89 o 
  -9   3   9      272.15      292.73     23.03 o 
  -8   3   9      724.71      767.89     31.64 o 
  -7   3   9      890.13      888.98     31.81 o 
  -6   3   9       69.77       67.94      9.43 o 
  -5   3   9     2626.58     2564.66     44.42 o 
  -4   3   9     1641.06     1666.03     31.55 o 
  -3   3   9     4316.28     4143.72     64.91 o 
  -2   3   9      868.18      848.31     18.77 o 
  -1   3   9     4348.20     4202.62     53.73 o 
   1   3   9     4345.52     4350.03     47.88 o 
   2   3   9      838.20      852.24     24.41 o 
   3   3   9     4286.50     4188.56     53.18 o 
   4   3   9     1646.03     1686.00     26.08 o 
   5   3   9     2597.06     2528.30     55.91 o 
   6   3   9       84.48       78.11     13.55 o 
   7   3   9      788.41      843.89     31.35 o 
   8   3   9      710.06      783.91     32.21 o 
   9   3   9      269.01      277.13     22.75 o 
  -9   4   9       27.93       23.70     17.29 o 
  -8   4   9       74.02       79.57     16.82 o 
  -7   4   9      490.92      430.99     22.89 o 
  -6   4   9      908.87      870.51     23.27 o 
  -5   4   9       35.11       19.25      7.20 o 
  -4   4   9      160.14      142.96      9.03 o 
  -3   4   9     1662.33     1592.56     30.77 o 
  -2   4   9     2433.23     2371.12     33.74 o 
  -1   4   9     1687.41     1630.68     51.50 o 
   0   4   9      422.21      424.70     12.78 o 
   2   4   9     2540.11     2465.86     38.74 o 
   3   4   9     1703.58     1624.32     26.82 o 
   4   4   9      197.94      190.72      7.75 o 
   5   4   9       27.33       22.72      9.47 o 
   6   4   9      876.41      840.68     29.52 o 
   7   4   9      535.26      502.33     29.64 o 
   8   4   9       90.57       74.24     16.42 o 
   9   4   9       23.08       22.11     16.96 o 
  -8   5   9      151.26      158.35     27.79 o 
  -7   5   9      717.07      720.07     29.41 o 
  -6   5   9      192.63      183.19     12.07 o 
  -5   5   9     2501.00     2489.56     45.73 o 
  -4   5   9      275.67      264.02     14.92 o 
  -2   5   9       32.26       33.23      6.67 o 
  -1   5   9     2148.36     2124.14     37.21 o 
   0   5   9     1357.15     1422.95     27.06 o 
   1   5   9     2052.89     2047.44     36.25 o 
   2   5   9       24.67       12.29      8.36 o 
   4   5   9      301.90      280.18     14.90 o 
   5   5   9     2304.89     2282.48     54.26 o 
   6   5   9      162.46      156.39     16.53 o 
   7   5   9      714.60      705.25     42.00 o 
   8   5   9      147.62      132.39     29.66 o 
  -8   6   9      209.15      204.97     22.86 o 
  -7   6   9       19.15      -10.57     15.71 o 
  -6   6   9      233.34      219.30     13.90 o 
  -5   6   9       85.53       84.85     13.93 o 
  -4   6   9     4144.06     4035.18     81.11 o 
  -3   6   9       31.96       20.83      8.63 o 
  -2   6   9      547.92      547.74     20.72 o 
  -1   6   9      141.45      131.67      8.92 o 
   0   6   9     4971.29     4976.26     75.42 o 
   1   6   9      133.43      130.42      8.48 o 
   2   6   9      538.90      518.31     19.45 o 
   3   6   9       31.33       35.47      6.93 o 
   4   6   9     4268.20     4036.19    116.99 o 
   5   6   9       96.61      107.64     20.66 o 
   6   6   9      294.25      286.70     25.69 o 
   7   6   9       17.53       22.51     18.94 o 
   8   6   9      225.95      211.83     28.60 o 
  -8   7   9       93.34      123.57     28.58 o 
  -7   7   9      114.44      111.41     24.79 o 
  -6   7   9      157.00      177.11     13.86 o 
  -5   7   9      613.77      628.42     25.36 o 
  -4   7   9      655.15      632.39     25.34 o 
  -3   7   9       51.75       55.48     13.10 o 
  -1   7   9      648.13      670.77     17.97 o 
   0   7   9      559.56      525.34     16.13 o 
   1   7   9      544.42      542.24     17.03 o 
   2   7   9     1573.26     1514.64     53.66 o 
   3   7   9       47.36       44.86     10.97 o 
   4   7   9      709.98      665.79     49.75 o 
   5   7   9      534.66      555.23     24.85 o 
   6   7   9      193.50      221.25     25.30 o 
   7   7   9      105.99      119.86     25.89 o 
   8   7   9      104.60      104.85     27.03 o 
  -7   8   9       60.11       71.64     23.53 o 
  -6   8   9        7.93        5.41     15.44 o 
  -5   8   9      199.66      199.49     17.06 o 
  -4   8   9      380.88      330.90     20.17 o 
  -3   8   9     1016.36     1022.54     33.46 o 
  -2   8   9      123.76       81.37     12.90 o 
  -1   8   9     1157.45     1130.50     31.99 o 
   0   8   9      367.12      344.07     13.86 o 
   1   8   9     1125.52     1126.68     26.78 o 
   2   8   9      112.68       77.03     19.63 o 
   3   8   9      968.11      948.29     24.86 o 
   4   8   9      425.38      376.70     19.94 o 
   5   8   9      193.47      208.69     16.94 o 
   6   8   9        3.60       26.11     14.21 o 
   7   8   9       49.54       48.85     16.59 o 
  -7   9   9        8.08       14.97     16.40 o 
  -6   9   9      524.25      561.30     28.45 o 
  -5   9   9      502.47      536.95     26.66 o 
  -4   9   9      445.93      373.67     21.37 o 
  -3   9   9       84.43       60.70     13.83 o 
  -2   9   9     1296.78     1322.89     40.42 o 
  -1   9   9      705.72      732.04     22.14 o 
   0   9   9     1707.92     1715.04     36.25 o 
   1   9   9      798.37      815.97     22.85 o 
   2   9   9     1377.68     1343.51     39.28 o 
   3   9   9      126.41      130.13     15.97 o 
   4   9   9      427.51      358.02     20.23 o 
   5   9   9      485.76      487.61     25.47 o 
   6   9   9      571.99      568.16     28.66 o 
   7   9   9        6.09        1.11     15.65 o 
  -6  10   9      127.37      142.50     30.27 o 
  -5  10   9      206.66      219.97     20.96 o 
  -4  10   9      704.21      742.69     31.82 o 
  -3  10   9      186.63      167.64     19.87 o 
  -2  10   9       33.89       17.17     12.33 o 
  -1  10   9      228.35      224.50     17.46 o 
   0  10   9      888.35      898.28     25.61 o 
   1  10   9      230.10      231.22     13.86 o 
   2  10   9       32.95       23.73      9.81 o 
   3  10   9      159.65      148.80     17.82 o 
   4  10   9      673.30      687.91     30.30 o 
   5  10   9      197.25      204.44     20.55 o 
   6  10   9      114.73      150.65     20.64 o 
  -6  11   9      136.56      177.86     55.35 o 
  -5  11   9      244.10      267.13     34.75 o 
  -4  11   9     1209.03     1233.05     43.73 o 
  -3  11   9      388.20      430.45     25.23 o 
  -2  11   9      560.31      545.95     27.23 o 
  -1  11   9      897.49      989.76     36.72 o 
   0  11   9     3655.34     3661.05     66.12 o 
   1  11   9      931.48      986.61     28.18 o 
   2  11   9      556.19      535.95     23.05 o 
   3  11   9      421.08      436.41     24.74 o 
   4  11   9     1219.24     1292.75     43.58 o 
   5  11   9      283.26      298.56     23.15 o 
   6  11   9      114.18      127.82     22.04 o 
  -5  12   9      113.69      128.18     23.34 o 
  -4  12   9      155.19      148.49     25.04 o 
  -3  12   9      531.84      560.09     30.06 o 
  -2  12   9       35.26       24.87     15.14 o 
  -1  12   9      197.09      225.53     20.34 o 
   0  12   9      933.86      921.07     35.77 o 
   1  12   9      196.48      195.66     18.00 o 
   2  12   9       38.27       30.53     13.66 o 
   3  12   9      542.63      539.39     28.28 o 
   4  12   9      147.25      151.42     22.04 o 
   5  12   9      127.36      156.76     26.89 o 
  -4  13   9      195.41      190.91     26.57 o 
  -3  13   9      185.88      199.02     26.32 o 
  -2  13   9      282.79      251.00     24.52 o 
  -1  13   9      196.90      208.44     24.03 o 
   0  13   9      534.37      534.46     39.11 o 
   1  13   9      194.50      224.62     22.18 o 
   2  13   9      262.19      261.58     21.72 o 
   3  13   9      188.12      202.32     23.50 o 
   4  13   9      189.99      229.16     26.40 o 
  -2  14   9       19.97       35.25     18.77 o 
  -1  14   9       44.01       33.16     19.29 o 
   0  14   9       20.13       24.26     17.69 o 
   1  14   9       45.22       63.44     19.56 o 
   2  14   9       18.52       12.23     17.73 o 
   0   0  10    17834.20    18648.94    300.66 o 
   1   0  10      980.25     1052.37     20.66 o 
   2   0  10     1410.19     1314.52     19.92 o 
   3   0  10      559.28      563.25     12.86 o 
   4   0  10       22.13       12.75      4.85 o 
   5   0  10      304.54      294.22     12.53 o 
   6   0  10     1348.91     1386.22     65.39 o 
   7   0  10      440.16      451.12     23.08 o 
   8   0  10       40.25       47.40     14.62 o 
   9   0  10      491.70      548.23     29.40 o 
  -9   1  10      128.24      138.17     31.25 o 
  -8   1  10      366.64      372.17     23.14 o 
  -7   1  10      981.72      965.52     33.61 o 
  -6   1  10      293.15      302.17     22.41 o 
  -5   1  10      100.86       99.54      9.36 o 
  -4   1  10     3882.54     3862.95     60.43 o 
  -3   1  10      244.56      231.79      7.56 o 
  -2   1  10     3125.11     3306.02     42.60 o 
  -1   1  10       97.43       92.19     10.49 o 
   0   1  10    14435.50    14499.40    147.29 o 
   1   1  10       92.87       84.14      7.89 o 
   2   1  10     3062.57     3180.85     42.29 o 
   3   1  10      249.99      235.26      9.68 o 
   4   1  10     3909.07     3908.17     51.36 o 
   5   1  10      100.75       77.17     11.19 o 
   6   1  10      334.20      345.56     18.93 o 
   7   1  10      984.12      991.76     33.93 o 
   8   1  10      370.97      396.25     23.69 o 
   9   1  10      124.06      137.99     21.65 o 
  -9   2  10      490.33      519.81     28.93 o 
  -8   2  10      168.61      190.75     18.95 o 
  -7   2  10      665.53      653.46     27.55 o 
  -6   2  10      529.09      520.62     22.46 o 
  -5   2  10     1415.77     1430.82     29.85 o 
  -4   2  10       62.69       57.32      8.30 o 
  -3   2  10     1432.43     1377.94     25.99 o 
  -2   2  10     2023.77     2088.91     29.65 o 
  -1   2  10      324.45      295.99      6.63 o 
   0   2  10     1633.34     1691.50     21.32 o 
   1   2  10      310.02      276.63      8.00 o 
   2   2  10     1892.71     1939.81     28.73 o 
   3   2  10     1394.10     1413.10     22.76 o 
   4   2  10       64.56       67.74      6.36 o 
   5   2  10     1380.59     1354.41     37.08 o 
   6   2  10      485.61      474.27     22.30 o 
   7   2  10      718.67      702.14     28.65 o 
   8   2  10      179.56      190.16     19.92 o 
   9   2  10      465.85      500.40     29.09 o 
  -9   3  10      173.28      191.25     22.99 o 
  -8   3  10      387.93      415.76     24.60 o 
  -7   3  10        9.88       13.10     11.73 o 
  -6   3  10     1762.85     1789.20     37.20 o 
  -5   3  10      155.41      151.57     16.30 o 
  -4   3  10     2562.24     2564.04     49.56 o 
  -3   3  10      525.40      557.20     15.36 o 
  -2   3  10    13537.80    13223.96    181.59 o 
  -1   3  10      786.86      804.67     14.44 o 
   0   3  10     4708.15     4719.64     57.82 o 
   1   3  10      810.87      854.73     13.65 o 
   2   3  10    13440.48    13443.16    152.92 o 
   3   3  10      556.84      588.46     13.10 o 
   4   3  10     2616.76     2564.83     36.63 o 
   5   3  10      121.65      120.37     13.98 o 
   6   3  10     1835.61     1824.12     46.94 o 
   7   3  10        9.67       22.21     12.72 o 
   8   3  10      416.46      435.82     31.41 o 
   9   3  10      168.37      179.55     22.51 o 
  -8   4  10        4.00       -8.59     14.07 o 
  -7   4  10      577.33      595.24     26.65 o 
  -6   4  10       90.39      110.85     14.24 o 
  -5   4  10     1222.49     1227.94     27.71 o 
  -4   4  10       88.73       82.97      9.11 o 
  -3   4  10     1042.69     1003.78     38.83 o 
  -2   4  10     1269.26     1223.01     27.67 o 
  -1   4  10      958.31      994.33     22.81 o 
   0   4  10      296.28      304.09      8.89 o 
   1   4  10      934.46      972.48     15.51 o 
   2   4  10     1252.00     1190.22     20.16 o 
   3   4  10      996.94      988.73     18.32 o 
   4   4  10       92.77       84.81     10.16 o 
   5   4  10     1309.81     1287.37     35.62 o 
   6   4  10       84.55       64.40     12.22 o 
   7   4  10      594.67      587.96     26.00 o 
   8   4  10        5.52        0.39     13.69 o 
  -8   5  10      115.06      120.86     18.63 o 
  -7   5  10      200.48      210.92     18.94 o 
  -6   5  10     2489.27     2447.57     57.79 o 
  -5   5  10      155.56      150.01     11.01 o 
  -4   5  10      390.86      353.03     14.25 o 
  -3   5  10      139.38      140.34      9.20 o 
  -2   5  10     9127.80     8630.03    210.45 o 
  -1   5  10      486.01      446.56     12.87 o 
   0   5  10        3.87       -0.11      4.62 o 
   1   5  10      527.36      483.09     13.97 o 
   2   5  10     9002.35     8663.04    122.84 o 
   3   5  10      117.72      124.89      8.58 o 
   4   5  10      493.95      452.83     18.70 o 
   5   5  10      178.69      169.92     14.89 o 
   6   5  10     2458.47     2457.33     58.44 o 
   7   5  10      179.70      177.49     17.40 o 
   8   5  10      100.00      115.26     26.16 o 
  -8   6  10       35.16       19.43     16.23 o 
  -7   6  10      155.85      151.64     25.54 o 
  -6   6  10      102.54       73.46     13.26 o 
  -5   6  10      260.41      239.59     23.51 o 
  -3   6  10      148.17      145.49     15.26 o 
  -2   6  10        8.60       13.26      7.93 o 
  -1   6  10     1956.72     2015.07     36.26 o 
   0   6  10      139.76      141.66      8.48 o 
   1   6  10     1972.01     2004.57     38.02 o 
   2   6  10       10.25        7.01      5.54 o 
   3   6  10      159.68      156.09      9.64 o 
   6   6  10       82.89       54.25     18.62 o 
   7   6  10      172.94      176.55     27.46 o 
   8   6  10       29.14       31.15     23.34 o 
  -8   7  10      118.62      107.74     19.59 o 
  -7   7  10      536.79      539.78     38.85 o 
  -6   7  10       76.32       88.89     12.21 o 
  -5   7  10       23.40        0.97     13.26 o 
  -4   7  10        4.28        2.74     11.43 o 
  -3   7  10      528.59      517.71     22.24 o 
  -2   7  10      205.37      184.33     14.28 o 
  -1   7  10       83.13       73.94     10.67 o 
   0   7  10      295.58      302.60     12.56 o 
   1   7  10       86.03       93.08     14.14 o 
   2   7  10      164.88      151.26      9.87 o 
   3   7  10      524.34      500.99     17.33 o 
   4   7  10        1.17       -2.35      8.29 o 
   5   7  10       19.26       11.97     10.42 o 
   6   7  10       52.09       72.17     21.84 o 
   7   7  10      522.88      539.34     39.40 o 
   8   7  10       99.13       69.85     26.71 o 
  -7   8  10       33.47       46.67     22.24 o 
  -6   8  10      308.18      310.54     20.79 o 
  -5   8  10       27.67       18.47     12.44 o 
  -4   8  10      180.46      185.74     15.65 o 
  -3   8  10      274.54      289.45     18.27 o 
  -2   8  10     2294.93     2214.90     54.16 o 
  -1   8  10      508.75      503.02     22.24 o 
   0   8  10      246.11      246.64     12.40 o 
   1   8  10      524.46      510.98     17.31 o 
   2   8  10     2282.00     2199.50     42.55 o 
   3   8  10      311.10      315.84     14.15 o 
   4   8  10      170.71      151.57     14.02 o 
   5   8  10       16.58       13.10     12.03 o 
   6   8  10      292.13      247.02     19.78 o 
   7   8  10       43.44       46.40     16.50 o 
  -7   9  10       57.72       58.93     26.52 o 
  -6   9  10      152.15      148.72     20.37 o 
  -5   9  10      769.32      783.54     32.08 o 
  -4   9  10      328.36      338.65     21.50 o 
  -3   9  10      769.54      791.08     31.14 o 
  -2   9  10     1669.88     1684.28     46.33 o 
  -1   9  10     2856.08     2786.98     64.64 o 
   0   9  10     1691.78     1655.49     35.63 o 
   1   9  10     2690.82     2732.93     50.95 o 
   2   9  10     1631.73     1549.57     34.90 o 
   3   9  10      829.01      832.80     30.63 o 
   4   9  10      336.45      357.10     24.85 o 
   5   9  10      768.93      739.55     37.18 o 
   6   9  10      150.70      155.51     20.82 o 
   7   9  10       61.91       77.79     18.89 o 
  -6  10  10       94.85      144.99     46.53 o 
  -5  10  10      174.35      174.47     21.98 o 
  -4  10  10      386.93      392.73     24.57 o 
  -3  10  10       85.76       61.21     15.53 o 
  -2  10  10      355.73      336.81     21.53 o 
  -1  10  10       74.74       64.85     13.54 o 
   0  10  10      380.94      382.56     17.17 o 
   1  10  10       73.45       68.05     11.19 o 
   2  10  10      348.39      326.87     16.17 o 
   3  10  10       97.36      117.92     26.99 o 
   4  10  10      440.44      415.60     24.06 o 
   5  10  10      164.07      219.03     23.54 o 
   6  10  10      108.73      125.04     21.26 o 
  -5  11  10      596.33      589.77     31.40 o 
  -4  11  10      239.24      260.31     29.64 o 
  -3  11  10      546.99      553.92     28.81 o 
  -2  11  10        0.85       -3.47     13.52 o 
  -1  11  10     1700.02     1771.38     51.35 o 
   0  11  10      184.11      179.17     27.11 o 
   1  11  10     1674.28     1709.95     39.56 o 
   2  11  10        2.63       12.87     10.33 o 
   3  11  10      521.63      499.00     36.32 o 
   4  11  10      252.41      260.98     20.41 o 
   5  11  10      608.00      555.37     29.27 o 
  -4  12  10      335.66      364.64     26.72 o 
  -3  12  10      188.66      227.19     22.44 o 
  -2  12  10      356.13      383.05     25.26 o 
  -1  12  10        2.73       -2.76     13.45 o 
   0  12  10       46.55       48.44     15.64 o 
   1  12  10        0.64       -3.11     11.05 o 
   2  12  10      380.86      381.63     23.92 o 
   3  12  10      165.48      188.41     34.16 o 
   4  12  10      341.47      389.01     25.75 o 
  -3  13  10      285.46      279.05     24.22 o 
  -2  13  10      924.26     1024.81     41.38 o 
  -1  13  10      415.96      425.29     27.44 o 
   0  13  10        9.15        7.53     15.09 o 
   1  13  10      420.62      403.00     26.26 o 
   2  13  10      931.62     1007.40     39.45 o 
   3  13  10      266.02      266.07     22.90 o 
  -1  14  10      209.98      176.92     45.55 o 
   0  14  10       35.64       20.01     18.36 o 
   1  14  10      192.16      188.21     25.10 o 
   1   0  11     3435.44     3230.34     42.08 o 
   2   0  11       60.33       60.41      9.25 o 
   3   0  11     6432.80     6387.76     78.70 o 
   4   0  11     1048.22      999.23     19.50 o 
   5   0  11     4021.43     4213.81     66.46 o 
   6   0  11      211.63      198.68     16.25 o 
   7   0  11      674.14      652.29     27.98 o 
   8   0  11      463.34      486.01     26.10 o 
   9   0  11        8.62       10.77     15.86 o 
  -9   1  11       27.77       32.32     16.29 o 
  -8   1  11      430.28      450.51     24.97 o 
  -7   1  11      189.41      229.81     19.21 o 
  -6   1  11      626.91      607.16     24.85 o 
  -5   1  11     1395.77     1393.74     29.72 o 
  -4   1  11     1755.56     1693.91     32.38 o 
  -3   1  11     1022.97     1030.34     21.82 o 
  -2   1  11     1939.98     1919.02     28.08 o 
  -1   1  11     1212.28     1141.10     19.17 o 
   0   1  11    12687.77    13330.76    136.27 o 
   1   1  11     1292.10     1198.37     16.33 o 
   2   1  11     1946.07     1943.11     28.50 o 
   3   1  11      961.66      964.41     18.29 o 
   4   1  11     1728.29     1657.37     27.15 o 
   5   1  11     1416.16     1415.92     29.44 o 
   6   1  11      657.05      630.71     25.31 o 
   7   1  11      225.19      272.67     25.38 o 
   8   1  11      412.43      443.67     24.84 o 
   9   1  11       34.49       42.03     18.08 o 
  -9   2  11       53.98       36.31     17.05 o 
  -8   2  11      170.44      195.76     22.17 o 
  -7   2  11      734.43      790.79     30.61 o 
  -6   2  11      735.65      755.69     39.17 o 
  -5   2  11      698.06      676.91     19.68 o 
  -4   2  11     1024.55     1039.82     28.88 o 
  -3   2  11     2526.08     2483.95     35.22 o 
  -2   2  11     2013.46     1935.44     28.87 o 
  -1   2  11     2799.28     2697.33     32.15 o 
   0   2  11     1271.56     1226.48     17.04 o 
   1   2  11     2858.50     2744.43     36.53 o 
   2   2  11     1975.55     1924.07     28.52 o 
   3   2  11     2431.00     2362.47     40.22 o 
   4   2  11      958.19      960.90     18.90 o 
   5   2  11      716.67      731.57     25.87 o 
   6   2  11      677.08      683.48     26.60 o 
   7   2  11      752.63      766.17     29.96 o 
   8   2  11      148.69      183.28     21.03 o 
   9   2  11       72.67       81.82     18.34 o 
  -8   3  11      387.10      399.98     24.35 o 
  -7   3  11      434.16      444.66     23.58 o 
  -6   3  11      313.46      308.32     14.84 o 
  -5   3  11     1533.39     1589.97     41.08 o 
  -4   3  11     1989.07     1982.82     35.90 o 
  -3   3  11     2054.49     2097.07     36.75 o 
  -2   3  11      190.97      172.11      7.81 o 
  -1   3  11     3924.61     3914.08     51.16 o 
   0   3  11     6294.78     6253.40     67.32 o 
   1   3  11     4049.66     4043.98     45.83 o 
   2   3  11      219.73      211.43      8.05 o 
   3   3  11     2043.10     2049.31     30.89 o 
   4   3  11     1918.55     1904.84     30.03 o 
   5   3  11     1656.24     1658.54     42.19 o 
   6   3  11      365.08      353.91     19.52 o 
   7   3  11      460.55      439.80     32.45 o 
   8   3  11      362.81      397.47     24.43 o 
  -8   4  11       31.09       30.09     16.00 o 
  -7   4  11       13.35       13.11     12.50 o 
  -6   4  11      716.72      727.66     27.10 o 
  -5   4  11      379.54      378.80     18.03 o 
  -4   4  11      293.86      275.62     11.85 o 
  -3   4  11      941.99      911.27     21.37 o 
  -2   4  11      287.16      246.97     13.06 o 
  -1   4  11     1429.69     1425.86     25.52 o 
   0   4  11      146.77      139.15      6.53 o 
   1   4  11     1389.63     1370.17     20.08 o 
   2   4  11      251.89      221.47      9.59 o 
   3   4  11      880.43      863.72     17.34 o 
   4   4  11      256.21      257.55      9.70 o 
   5   4  11      328.17      312.81     17.56 o 
   6   4  11      676.63      666.09     27.09 o 
   7   4  11       18.00       16.36     11.49 o 
   8   4  11       24.49       16.34     23.14 o 
  -8   5  11       10.01       27.42     15.87 o 
  -7   5  11      574.43      578.47     27.60 o 
  -6   5  11      401.52      383.77     20.96 o 
  -5   5  11      144.52      151.42     14.50 o 
  -4   5  11       85.77       67.29      9.06 o 
  -3   5  11     2122.51     2088.15     45.33 o 
  -2   5  11       57.17       22.40     15.50 o 
  -1   5  11     2329.95     2343.53     39.85 o 
   0   5  11      911.88      883.07     19.90 o 
   1   5  11     2411.03     2401.06     42.41 o 
   2   5  11       51.16       37.72      7.97 o 
   3   5  11     2180.39     2110.26     37.43 o 
   4   5  11       85.71       73.34     11.24 o 
   5   5  11      201.49      202.96     14.93 o 
   6   5  11      395.42      379.53     20.89 o 
   7   5  11      578.48      608.24     27.33 o 
   8   5  11       17.77       44.75     23.61 o 
  -8   6  11        7.61        5.88     15.58 o 
  -7   6  11       10.41       11.35     18.82 o 
  -6   6  11      346.04      330.01     19.96 o 
  -5   6  11       57.65       48.72     10.06 o 
  -4   6  11      198.07      180.74     27.99 o 
  -3   6  11      266.69      267.89     23.06 o 
  -2   6  11      602.43      611.67     23.35 o 
  -1   6  11     1121.02     1085.30     31.51 o 
   0   6  11      791.62      782.67     19.46 o 
   1   6  11     1129.96     1131.52     24.87 o 
   2   6  11      697.03      715.60     29.42 o 
   3   6  11      248.58      245.38     12.06 o 
   4   6  11      203.76      199.02     20.62 o 
   5   6  11       38.61       33.94     15.60 o 
   6   6  11      342.52      302.02     28.09 o 
   7   6  11       18.09       21.84     17.72 o 
   8   6  11       15.79       18.90     23.30 o 
  -7   7  11       27.01       25.34     21.80 o 
  -6   7  11      484.97      466.88     23.93 o 
  -5   7  11      434.44      349.84     67.63 o 
  -4   7  11      293.86      304.73     18.44 o 
  -3   7  11       11.25        5.85      9.52 o 
  -2   7  11      770.94      767.21     27.00 o 
  -1   7  11      192.32      175.27     14.32 o 
   0   7  11      972.62      927.70     22.81 o 
   1   7  11      154.03      149.33     10.07 o 
   2   7  11      713.69      711.63     20.34 o 
   3   7  11       23.14       24.52      7.72 o 
   4   7  11      326.25      354.71     37.81 o 
   5   7  11      433.09      389.62     21.27 o 
   6   7  11      469.94      471.89     35.12 o 
   7   7  11       18.35       -1.92     20.00 o 
  -7   8  11      353.01      356.24     32.76 o 
  -6   8  11      153.60      141.31     26.99 o 
  -5   8  11      386.22      388.60     21.93 o 
  -4   8  11      127.57      109.27     15.64 o 
  -3   8  11      583.75      569.60     25.01 o 
  -2   8  11      220.41      188.42     15.62 o 
  -1   8  11      253.66      241.13     16.96 o 
   0   8  11        1.69       -5.17      6.92 o 
   1   8  11      312.90      298.82     13.41 o 
   2   8  11      237.63      241.55     12.83 o 
   3   8  11      591.42      580.52     19.45 o 
   4   8  11      145.64      178.46     17.85 o 
   5   8  11      395.10      374.78     22.18 o 
   6   8  11      188.68      194.78     22.02 o 
   7   8  11      326.99      342.79     24.45 o 
  -6   9  11      206.05      225.67     22.06 o 
  -5   9  11       80.60       66.96     16.32 o 
  -4   9  11      501.38      441.34     23.84 o 
  -3   9  11       75.25       57.75     13.73 o 
  -2   9  11      490.08      506.02     24.76 o 
  -1   9  11       77.82       61.77     12.98 o 
   0   9  11      510.16      523.19     24.21 o 
   1   9  11      110.69       98.37     15.07 o 
   2   9  11      491.65      498.86     18.52 o 
   3   9  11       62.48       64.10     13.33 o 
   4   9  11      495.16      463.93     23.51 o 
   5   9  11       82.06       87.63     16.36 o 
   6   9  11      171.68      190.88     20.19 o 
  -6  10  11      157.70      157.16     22.27 o 
  -5  10  11      671.38      704.70     33.10 o 
  -4  10  11      278.35      264.38     21.92 o 
  -3  10  11      277.40      265.52     27.89 o 
  -2  10  11       14.78       12.90     13.08 o 
  -1  10  11       22.14       17.89     12.78 o 
   0  10  11       82.16       39.95     14.03 o 
   1  10  11       14.50       12.47      8.93 o 
   2  10  11       11.18        5.44      9.45 o 
   3  10  11      264.78      249.33     19.00 o 
   4  10  11      231.82      227.31     18.72 o 
   5  10  11      707.03      740.35     32.46 o 
   6  10  11      185.78      230.24     24.95 o 
  -5  11  11        4.38       -7.93     20.61 o 
  -4  11  11     1203.63     1245.20     43.84 o 
  -3  11  11      978.44     1050.77     39.12 o 
  -2  11  11       38.71       46.84     15.57 o 
  -1  11  11      184.75      187.11     19.25 o 
   0  11  11     2776.90     2764.61     68.52 o 
   1  11  11      221.74      222.77     19.76 o 
   2  11  11       37.83       33.01     11.29 o 
   3  11  11      956.45      988.06     36.97 o 
   4  11  11     1180.32     1217.00     42.87 o 
   5  11  11        2.10       -2.57     16.19 o 
  -4  12  11      357.78      393.71     32.82 o 
  -3  12  11       15.97       15.10     16.84 o 
  -2  12  11      275.09      297.89     23.60 o 
  -1  12  11        0.32        2.11     14.29 o 
   0  12  11      675.56      723.80     32.79 o 
   1  12  11        0.25       10.65     15.28 o 
   2  12  11      272.79      264.92     21.13 o 
   3  12  11       26.00       22.77     16.30 o 
   4  12  11      355.56      370.58     25.29 o 
  -3  13  11      240.77      271.46     27.42 o 
  -2  13  11       92.93       92.11     19.93 o 
  -1  13  11       29.06       29.12     18.96 o 
   0  13  11      100.48       69.54     18.53 o 
   1  13  11       30.17       10.16     17.51 o 
   2  13  11       95.90      110.90     30.49 o 
   3  13  11      238.97      257.79     22.27 o 
   0   0  12    20009.30    20164.94    325.87 o 
   1   0  12     1012.72      985.61     17.98 o 
   2   0  12     5110.18     5073.77     74.65 o 
   3   0  12     1002.71     1037.43     19.66 o 
   4   0  12     8816.82     8899.25    125.02 o 
   5   0  12        0.86        8.91      6.96 o 
   6   0  12      638.62      596.01     24.81 o 
   7   0  12      168.10      175.25     19.84 o 
   8   0  12      477.58      513.66     27.45 o 
  -8   1  12        0.83       14.07     14.04 o 
  -7   1  12      416.43      381.07     21.86 o 
  -6   1  12      288.19      289.74     17.93 o 
  -5   1  12     1735.70     1724.91     34.41 o 
  -4   1  12      134.55      139.71      8.36 o 
  -3   1  12     2764.90     2799.62     46.10 o 
  -2   1  12     7220.94     7438.41     90.26 o 
  -1   1  12       37.49       29.41      3.66 o 
   0   1  12     4306.56     4855.82     64.72 o 
   1   1  12       41.49       29.26      5.41 o 
   2   1  12     7238.49     7434.53     89.48 o 
   3   1  12     2713.14     2749.79     39.21 o 
   4   1  12      157.51      163.59      8.44 o 
   5   1  12     1638.91     1655.85     33.72 o 
   6   1  12      299.18      296.11     17.54 o 
   7   1  12      383.63      420.58     22.87 o 
   8   1  12        0.52      -14.28     14.28 o 
  -8   2  12       38.64       27.41     15.54 o 
  -7   2  12      128.29      183.73     35.02 o 
  -6   2  12      320.41      297.65     18.39 o 
  -5   2  12      225.08      201.96     15.17 o 
  -4   2  12     4241.74     4305.27     83.69 o 
  -3   2  12      905.05      887.09     20.90 o 
  -2   2  12     3958.46     3877.11     52.93 o 
  -1   2  12     1824.77     1802.92     23.32 o 
   0   2  12     8395.63     8569.36     93.35 o 
   1   2  12     1822.19     1814.97     26.84 o 
   2   2  12     4259.39     4221.47     52.81 o 
   3   2  12      897.60      845.05     24.53 o 
   4   2  12     4411.11     4353.04     57.49 o 
   5   2  12      231.32      234.15     15.74 o 
   6   2  12      291.00      270.41     17.80 o 
   7   2  12      125.69      147.14     18.55 o 
   8   2  12       41.58       22.04     14.90 o 
  -8   3  12       22.35       21.86     15.24 o 
  -7   3  12      619.17      656.71     28.11 o 
  -6   3  12      430.07      421.67     17.10 o 
  -5   3  12     2388.86     2177.32     50.57 o 
  -4   3  12      249.66      226.35     14.13 o 
  -3   3  12        1.45       -1.71      4.78 o 
  -2   3  12     2185.46     2054.59     32.13 o 
  -1   3  12      574.94      548.29     15.32 o 
   0   3  12      178.88      168.61      5.95 o 
   1   3  12      545.60      533.68     10.99 o 
   2   3  12     2246.84     2221.12     37.08 o 
   3   3  12        1.99        3.85      4.64 o 
   4   3  12      242.24      225.98      9.45 o 
   5   3  12     2241.13     2114.69     51.01 o 
   6   3  12      439.20      429.76     21.97 o 
   7   3  12      568.18      567.87     26.65 o 
   8   3  12       24.88       29.56     15.24 o 
  -8   4  12       16.40       22.50     16.18 o 
  -7   4  12      112.44      125.29     26.95 o 
  -6   4  12      282.28      291.63     18.42 o 
  -5   4  12      237.70      224.94     15.32 o 
  -4   4  12       13.53        9.09      8.57 o 
  -3   4  12      687.37      666.49     18.16 o 
  -2   4  12     1144.16     1127.74     30.85 o 
  -1   4  12      128.51      116.79     10.61 o 
   0   4  12      138.55      121.00      7.13 o 
   1   4  12      142.12      124.62      5.80 o 
   2   4  12     1231.87     1197.42     24.47 o 
   3   4  12      632.97      628.89     16.95 o 
   4   4  12       20.99       16.16      5.74 o 
   5   4  12      260.17      237.58     15.93 o 
   6   4  12      329.61      328.89     19.35 o 
   7   4  12      101.30      100.28     16.04 o 
   8   4  12       25.05       -0.14     14.53 o 
  -8   5  12       83.14       88.68     18.01 o 
  -7   5  12        0.57        4.01     13.88 o 
  -6   5  12      763.54      765.12     29.03 o 
  -5   5  12       58.46       66.66     12.56 o 
  -4   5  12      158.50      135.10     10.66 o 
  -3   5  12      379.39      362.46     17.24 o 
  -2   5  12     1522.71     1426.91     37.27 o 
  -1   5  12      111.12      103.56     15.71 o 
   0   5  12       90.18       99.65      7.73 o 
   1   5  12       93.37       94.60      8.48 o 
   2   5  12     1530.42     1491.59     25.52 o 
   3   5  12      364.80      345.49     11.07 o 
   4   5  12      169.97      160.28     10.42 o 
   5   5  12       71.99       73.36     12.39 o 
   6   5  12      793.93      733.84     28.88 o 
   7   5  12        3.65        7.60     13.67 o 
   8   5  12       77.32       51.21     16.78 o 
  -8   6  12      195.53      222.53     22.63 o 
  -7   6  12       88.21       92.99     22.86 o 
  -6   6  12      360.52      384.55     21.19 o 
  -5   6  12      103.75      128.86     20.55 o 
  -4   6  12      679.13      638.22     29.46 o 
  -3   6  12      367.37      334.00     17.61 o 
  -2   6  12      601.24      562.72     32.92 o 
  -1   6  12      727.49      728.97     24.77 o 
   0   6  12      163.42      168.77     11.23 o 
   1   6  12      612.80      594.65     17.65 o 
   2   6  12      721.53      693.51     19.23 o 
   3   6  12      358.19      343.52     14.08 o 
   4   6  12      542.63      538.40     32.57 o 
   5   6  12      105.49       99.94     20.86 o 
   6   6  12      380.56      357.53     29.58 o 
   7   6  12       88.96       89.73     24.44 o 
   8   6  12      211.69      218.39     28.99 o 
  -7   7  12       33.27       43.21     23.85 o 
  -6   7  12      271.69      290.36     28.17 o 
  -5   7  12      435.19      385.86     29.39 o 
  -4   7  12      353.00      330.27     27.54 o 
  -3   7  12       92.08       62.10     12.50 o 
  -2   7  12      142.10      134.18     15.54 o 
  -1   7  12      276.24      257.86     16.50 o 
   0   7  12      172.48      131.05     14.52 o 
   1   7  12      272.37      266.50     12.27 o 
   2   7  12      123.33      115.95     13.12 o 
   3   7  12      109.23      103.34     12.66 o 
   4   7  12      390.59      337.66     29.19 o 
   5   7  12      490.33      442.18     23.31 o 
   6   7  12      253.10      233.90     26.79 o 
   7   7  12       47.95       49.22     22.55 o 
  -7   8  12       33.70       42.90     22.67 o 
  -6   8  12      487.50      480.18     36.14 o 
  -5   8  12      325.69      303.50     20.98 o 
  -4   8  12     1240.92     1253.31     62.27 o 
  -3   8  12      464.21      443.03     22.20 o 
  -2   8  12      388.71      373.25     20.45 o 
  -1   8  12      327.47      322.22     18.96 o 
   0   8  12     1965.51     1943.48     49.56 o 
   1   8  12      378.25      357.14     15.30 o 
   2   8  12      391.67      345.82     14.98 o 
   3   8  12      460.09      423.26     17.14 o 
   4   8  12     1193.88     1195.86     45.00 o 
   5   8  12      297.75      283.77     20.55 o 
   6   8  12      511.39      526.33     27.78 o 
   7   8  12       44.91       59.55     17.75 o 
  -6   9  12      156.53      228.95     33.59 o 
  -5   9  12      128.83      138.92     19.76 o 
  -4   9  12      257.99      261.67     20.58 o 
  -3   9  12      390.14      388.30     24.73 o 
  -2   9  12       94.33       97.53     24.61 o 
  -1   9  12      508.02      505.17     24.81 o 
   0   9  12      928.92      977.03     33.71 o 
   1   9  12      495.99      512.93     18.75 o 
   2   9  12       86.62       96.91     23.35 o 
   3   9  12      418.78      431.67     24.18 o 
   4   9  12      250.81      248.04     18.55 o 
   5   9  12      120.40      149.72     19.76 o 
   6   9  12      139.00      189.17     23.22 o 
  -6  10  12       97.17       83.36     26.56 o 
  -5  10  12      106.62      108.39     21.78 o 
  -4  10  12      468.73      473.98     29.52 o 
  -3  10  12      322.31      320.46     23.98 o 
  -2  10  12      157.89      133.19     17.68 o 
  -1  10  12      696.38      689.97     30.31 o 
   0  10  12      395.13      404.79     23.45 o 
   1  10  12      771.55      762.11     30.51 o 
   2  10  12      199.92      183.41     13.93 o 
   3  10  12      292.41      273.29     19.45 o 
   4  10  12      452.71      470.26     26.01 o 
   5  10  12       82.92       96.89     19.65 o 
   6  10  12      103.08      123.01     21.98 o 
  -5  11  12      353.59      360.76     27.69 o 
  -4  11  12      222.06      245.48     45.75 o 
  -3  11  12       64.34       59.70     17.51 o 
  -2  11  12      488.47      476.83     26.45 o 
  -1  11  12       32.58       26.61     14.33 o 
   0  11  12      426.51      414.76     24.95 o 
   1  11  12       23.53       11.48     13.53 o 
   2  11  12      501.35      477.29     20.62 o 
   3  11  12       68.82       94.87     20.47 o 
   4  11  12      239.08      246.00     21.05 o 
   5  11  12      324.32      365.77     37.22 o 
  -4  12  12       52.91       35.91     29.23 o 
  -3  12  12      263.53      269.34     24.49 o 
  -2  12  12       39.66       47.47     17.76 o 
  -1  12  12      769.15      777.44     34.73 o 
   0  12  12       44.53       70.13     17.93 o 
   1  12  12      800.96      822.68     34.60 o 
   2  12  12       41.13       46.32     21.96 o 
   3  12  12      260.68      280.09     22.94 o 
   4  12  12       70.61       64.02     18.89 o 
  -2  13  12      507.61      512.28     30.35 o 
  -1  13  12      107.54       80.71     19.57 o 
   0  13  12        0.01       10.55     16.73 o 
   1  13  12      114.17      117.61     20.88 o 
   2  13  12      528.89      482.42     42.31 o 
   1   0  13    11768.50    12259.31    176.69 o 
   2   0  13      155.50      146.97      8.39 o 
   3   0  13     1365.38     1389.55     24.30 o 
   4   0  13     1350.42     1369.11     24.99 o 
   5   0  13      659.54      692.14     20.42 o 
   6   0  13     1041.28     1049.20     34.80 o 
   7   0  13      228.73      250.70     19.51 o 
   8   0  13      758.74      797.92     33.24 o 
  -8   1  13      604.08      696.04     31.40 o 
  -7   1  13      115.72      111.82     17.10 o 
  -6   1  13      189.74      195.39     15.95 o 
  -5   1  13      552.58      534.17     17.84 o 
  -4   1  13      882.61      877.08     18.85 o 
  -3   1  13     1896.95     1880.41     35.05 o 
  -2   1  13      509.00      506.55     15.01 o 
  -1   1  13     6766.28     7023.40     74.44 o 
   0   1  13     1546.05     1636.27     26.33 o 
   1   1  13     6731.03     6829.62     83.50 o 
   2   1  13      517.57      565.51     13.34 o 
   3   1  13     1935.60     1899.32     29.94 o 
   4   1  13      808.51      800.09     20.94 o 
   5   1  13      549.13      559.64     18.07 o 
   6   1  13      183.53      172.99     20.11 o 
   7   1  13      106.92      114.12     16.92 o 
   8   1  13      582.05      667.47     31.45 o 
  -8   2  13      196.49      203.98     22.32 o 
  -7   2  13      330.00      372.99     32.61 o 
  -6   2  13      621.91      612.68     26.15 o 
  -5   2  13     1253.96     1216.28     28.82 o 
  -4   2  13      420.77      412.70     18.42 o 
  -3   2  13     2079.92     2019.35     37.42 o 
  -2   2  13     1874.59     1847.60     28.87 o 
  -1   2  13     2720.49     2688.77     51.10 o 
   0   2  13      238.08      223.18      9.41 o 
   1   2  13     2818.12     2776.51     37.76 o 
   2   2  13     1890.90     1881.96     33.52 o 
   3   2  13     2086.79     2079.75     31.81 o 
   4   2  13      405.58      412.06     12.43 o 
   5   2  13     1428.23     1354.51     52.96 o 
   6   2  13      636.52      632.12     27.28 o 
   7   2  13      341.23      348.18     22.08 o 
   8   2  13      205.42      237.28     30.98 o 
  -8   3  13       11.14       17.88     14.94 o 
  -7   3  13      112.50      112.14     17.15 o 
  -6   3  13      279.84      278.72     14.40 o 
  -5   3  13      365.22      340.83     17.82 o 
  -4   3  13     1024.90     1005.30     29.84 o 
  -3   3  13      419.45      402.48     24.67 o 
  -2   3  13      901.10      868.65     17.88 o 
  -1   3  13      321.68      311.90     11.87 o 
   0   3  13     1750.25     1654.62     22.42 o 
   1   3  13      308.46      302.36      9.35 o 
   2   3  13      879.79      882.47     20.42 o 
   3   3  13      469.01      448.53     12.39 o 
   4   3  13      954.35      917.19     19.30 o 
   5   3  13      354.13      336.43     18.53 o 
   6   3  13      330.34      304.27     18.78 o 
   7   3  13      109.22       90.15     15.42 o 
   8   3  13        3.26        7.32     14.27 o 
  -8   4  13       83.52       80.67     19.39 o 
  -7   4  13      387.13      357.00     22.84 o 
  -6   4  13       62.34       63.39     12.84 o 
  -5   4  13      617.54      594.11     24.44 o 
  -4   4  13     1019.46      960.05     40.74 o 
  -3   4  13     2017.74     1949.54     37.72 o 
  -2   4  13      139.16      122.04     24.18 o 
  -1   4  13      149.66      150.49      9.50 o 
   0   4  13      667.37      649.58     16.01 o 
   1   4  13      219.09      213.80      7.37 o 
   2   4  13      172.61      161.35      8.00 o 
   3   4  13     2230.89     2126.30     37.12 o 
   4   4  13      999.94      912.44     19.25 o 
   5   4  13      656.50      656.08     25.26 o 
   6   4  13       49.50       31.20     13.10 o 
   7   4  13      425.52      428.61     24.09 o 
   8   4  13       72.22       60.07     18.07 o 
  -8   5  13       85.61       96.21     19.84 o 
  -7   5  13       91.21       77.57     26.34 o 
  -6   5  13      433.63      429.27     22.44 o 
  -5   5  13      504.29      466.53     21.99 o 
  -4   5  13      469.70      456.40     21.05 o 
  -3   5  13      241.01      229.12     15.04 o 
  -2   5  13     2147.16     2108.36     48.68 o 
  -1   5  13      227.31      189.74     12.96 o 
   0   5  13       35.27       30.32      8.86 o 
   1   5  13      243.21      213.35     10.22 o 
   2   5  13     2121.02     2060.48     33.03 o 
   3   5  13      266.54      251.51     15.21 o 
   4   5  13      505.45      510.19     16.78 o 
   5   5  13      492.24      475.01     25.69 o 
   6   5  13      448.21      435.73     22.71 o 
   7   5  13      103.91       95.97     17.76 o 
   8   5  13      111.70      119.09     20.96 o 
  -7   6  13      281.66      243.61     28.91 o 
  -6   6  13      646.42      671.79     28.58 o 
  -5   6  13      544.62      491.65     23.21 o 
  -4   6  13      193.29      182.24     15.05 o 
  -3   6  13     1158.57     1110.84     33.78 o 
  -2   6  13     5482.50     5270.06    143.31 o 
  -1   6  13     1938.67     1894.32     59.58 o 
   0   6  13      403.21      385.91     18.93 o 
   1   6  13     1715.88     1680.99     34.27 o 
   2   6  13     5450.00     5334.26     82.43 o 
   3   6  13     1215.92     1147.49     33.68 o 
   4   6  13      175.99      170.52     15.75 o 
   5   6  13      544.65      513.14     33.79 o 
   6   6  13      589.26      626.64     39.60 o 
   7   6  13      299.24      299.71     31.62 o 
  -7   7  13      563.62      655.94     43.92 o 
  -6   7  13       53.14       59.12     21.17 o 
  -5   7  13      321.03      283.91     26.79 o 
  -4   7  13      417.07      434.53     21.79 o 
  -3   7  13      300.57      298.76     25.57 o 
  -2   7  13      185.27      153.92     14.19 o 
  -1   7  13        0.23       -2.92      9.56 o 
   0   7  13     1516.39     1549.81     41.92 o 
   1   7  13        1.22        1.87      6.99 o 
   2   7  13      175.47      180.85     16.87 o 
   3   7  13      291.06      271.77     13.74 o 
   4   7  13      439.74      439.88     21.87 o 
   5   7  13      331.54      297.55     19.36 o 
   6   7  13       45.01       26.16     21.61 o 
   7   7  13      562.83      616.07     43.72 o 
  -7   8  13      139.66      184.05     34.02 o 
  -6   8  13      410.36      441.21     34.69 o 
  -5   8  13      623.76      646.08     40.31 o 
  -4   8  13      130.42      126.69     31.74 o 
  -3   8  13      513.51      529.73     25.13 o 
  -2   8  13     2189.70     2105.08     52.94 o 
  -1   8  13     2281.29     2266.72     56.00 o 
   0   8  13      676.15      677.99     27.12 o 
   1   8  13     2196.39     2269.75     57.14 o 
   2   8  13     2101.09     1979.49     41.00 o 
   3   8  13      508.98      516.35     18.98 o 
   4   8  13       96.99      102.30     16.17 o 
   5   8  13      597.09      604.39     28.67 o 
   6   8  13      377.08      416.08     25.59 o 
   7   8  13      143.70      220.50     25.30 o 
  -6   9  13       84.57       93.62     26.83 o 
  -5   9  13       15.61       35.67     21.80 o 
  -4   9  13      166.79      142.19     18.72 o 
  -3   9  13       49.95       23.27     13.23 o 
  -2   9  13      108.96       88.82     20.68 o 
  -1   9  13      243.38      239.86     18.69 o 
   0   9  13       52.93       36.02     13.17 o 
   1   9  13      250.07      222.44     27.97 o 
   2   9  13      129.27      110.67     22.75 o 
   3   9  13       40.69       41.78     16.09 o 
   4   9  13      131.60      129.84     18.56 o 
   5   9  13       22.77        2.21     14.09 o 
   6   9  13       72.09       88.08     19.38 o 
  -5  10  13      161.89      181.38     31.57 o 
  -4  10  13      208.00      222.09     23.64 o 
  -3  10  13       23.98       26.08     15.71 o 
  -2  10  13       34.06       24.94     12.98 o 
  -1  10  13     1357.80     1367.43     43.19 o 
   0  10  13      943.01      949.39     34.91 o 
   1  10  13     1313.99     1258.55     41.19 o 
   2  10  13       41.49       21.87     16.97 o 
   3  10  13       19.36       42.37     14.77 o 
   4  10  13      205.29      216.80     20.52 o 
   5  10  13      167.11      198.53     23.81 o 
  -4  11  13       21.08        1.31     16.43 o 
  -3  11  13      176.65      187.14     22.93 o 
  -2  11  13      307.31      297.65     23.33 o 
  -1  11  13       43.21       43.50     14.94 o 
   0  11  13       71.32       40.12     15.25 o 
   1  11  13       44.39       33.43     15.24 o 
   2  11  13      316.34      320.22     22.48 o 
   3  11  13      194.54      198.05     20.02 o 
   4  11  13       15.13       13.62     16.15 o 
   5  11  13      126.02      129.52     33.55 o 
  -3  12  13      150.61      176.41     23.31 o 
  -2  12  13       41.66       42.03     17.46 o 
  -1  12  13        8.63       -3.37     16.24 o 
   0  12  13      733.68      758.95     34.39 o 
   1  12  13        8.35       10.55     20.35 o 
   2  12  13       18.97        1.30     22.31 o 
   3  12  13      133.81      147.52     31.00 o 
  -2  13  13      283.28      304.55     26.03 o 
  -1  13  13      111.45       75.39     20.52 o 
   0  13  13      274.00      280.28     25.00 o 
   1  13  13      113.71      107.25     20.19 o 
   2  13  13      278.48      257.63     32.69 o 
   0   0  14       31.29       12.24      8.43 o 
   1   0  14        4.99       34.26     23.30 o 
   2   0  14      214.37      213.37      9.31 o 
   3   0  14       58.68       51.83      6.35 o 
   4   0  14     4273.68     4297.51     58.69 o 
   5   0  14       17.97       12.04      6.82 o 
   6   0  14       32.22       28.59     11.52 o 
   7   0  14     1065.38     1166.89     39.48 o 
   8   0  14      330.57      352.39     24.20 o 
  -8   1  14      168.34      205.46     23.46 o 
  -7   1  14        7.21       -0.30     12.89 o 
  -6   1  14      998.27     1012.20     34.04 o 
  -5   1  14       96.98       97.25     11.38 o 
  -4   1  14      595.57      600.68     15.87 o 
  -3   1  14      488.35      471.85     15.21 o 
  -2   1  14     2446.88     2416.89     41.44 o 
  -1   1  14     1163.60     1198.60     21.07 o 
   0   1  14     2261.63     2215.54     28.17 o 
   1   1  14     1146.90     1232.81     21.13 o 
   2   1  14     2413.11     2325.26     48.18 o 
   3   1  14      471.30      465.30     13.02 o 
   4   1  14      622.91      631.45     18.57 o 
   5   1  14       82.94       52.12      9.10 o 
   6   1  14      979.03     1008.35     34.17 o 
   7   1  14       14.17        4.21     13.30 o 
   8   1  14      181.34      234.11     21.87 o 
  -8   2  14      234.14      261.26     22.29 o 
  -7   2  14      606.07      611.49     28.67 o 
  -6   2  14      656.98      691.88     28.11 o 
  -5   2  14      146.11      167.26     13.18 o 
  -4   2  14      634.45      630.14     23.18 o 
  -3   2  14      221.66      197.85     10.79 o 
  -2   2  14      263.63      250.27     13.34 o 
  -1   2  14     1560.12     1652.54     26.91 o 
   0   2  14      618.02      582.74     11.34 o 
   1   2  14     1540.07     1630.65     25.96 o 
   2   2  14      204.23      204.61     10.11 o 
   3   2  14      222.69      209.78      9.21 o 
   4   2  14      605.35      626.42     18.31 o 
   5   2  14      167.18      178.83     14.26 o 
   6   2  14      742.67      788.39     29.51 o 
   7   2  14      663.48      675.90     29.47 o 
   8   2  14      265.36      288.44     22.72 o 
  -8   3  14      411.67      470.87     27.65 o 
  -7   3  14       44.00       47.89     14.37 o 
  -6   3  14       63.44       84.38     15.02 o 
  -5   3  14      146.14      160.86     16.19 o 
  -4   3  14      276.20      247.02     15.53 o 
  -3   3  14      120.33      127.06     12.93 o 
  -2   3  14     1001.60      953.02     19.18 o 
  -1   3  14      521.77      506.45     15.70 o 
   0   3  14      787.29      744.99     15.38 o 
   1   3  14      508.52      500.26     12.37 o 
   2   3  14      923.71      901.75     21.33 o 
   3   3  14      108.43      107.54      9.54 o 
   4   3  14      333.64      328.85     11.59 o 
   5   3  14      142.58      142.75     15.86 o 
   6   3  14       75.81       70.08     18.62 o 
   7   3  14       28.89       34.32     13.46 o 
   8   3  14      458.47      514.63     27.77 o 
  -8   4  14        5.86        5.25     16.43 o 
  -7   4  14       58.10       54.28     16.07 o 
  -6   4  14       90.74       99.59     12.90 o 
  -5   4  14      132.36      144.26     21.69 o 
  -4   4  14      261.18      255.81     15.68 o 
  -3   4  14     2057.12     1970.23     47.63 o 
  -2   4  14     3057.44     2928.81     60.72 o 
  -1   4  14     2490.04     2404.93     43.05 o 
   0   4  14      375.18      333.48     13.07 o 
   1   4  14     2521.68     2432.14     31.77 o 
   2   4  14     2918.07     2856.15     37.14 o 
   3   4  14     2019.23     2017.95     32.10 o 
   4   4  14      257.95      249.74     10.53 o 
   5   4  14      151.37      165.92     16.59 o 
   6   4  14       98.15      124.55     17.23 o 
   7   4  14       42.85       52.35     15.75 o 
   8   4  14        8.39       -2.50     15.92 o 
  -7   5  14       86.38       99.81     19.17 o 
  -6   5  14      209.97      196.84     16.95 o 
  -5   5  14      458.50      453.48     22.22 o 
  -4   5  14      939.66      852.55     29.90 o 
  -3   5  14       39.62       21.10     14.38 o 
  -2   5  14       90.57       92.33     24.71 o 
  -1   5  14     1243.63     1215.42     34.25 o 
   0   5  14      178.41      153.57     16.28 o 
   1   5  14     1294.85     1212.14     22.78 o 
   2   5  14       86.03       89.42      7.79 o 
   3   5  14       35.88       30.85      6.83 o 
   4   5  14     1032.79      962.80     23.83 o 
   5   5  14      484.14      483.92     22.54 o 
   6   5  14      248.06      230.48     17.88 o 
   7   5  14       82.02       94.45     17.44 o 
  -7   6  14      610.47      601.93     41.72 o 
  -6   6  14      488.81      546.55     26.14 o 
  -5   6  14      797.77      812.84     30.74 o 
  -4   6  14       16.59       17.76     15.32 o 
  -3   6  14     3083.02     3027.34     66.19 o 
  -2   6  14     3362.77     3360.86     72.18 o 
  -1   6  14     1098.57     1149.99     49.11 o 
   0   6  14      346.08      330.63     18.24 o 
   1   6  14     1164.11     1131.02     47.02 o 
   2   6  14     3467.54     3424.32     57.85 o 
   3   6  14     2996.65     2949.37     66.07 o 
   4   6  14       38.68       26.81     13.38 o 
   5   6  14      774.59      724.34     40.90 o 
   6   6  14      480.79      486.98     36.26 o 
   7   6  14      552.84      521.78     40.86 o 
  -7   7  14      229.70      228.21     29.94 o 
  -6   7  14      433.72      430.21     34.02 o 
  -5   7  14      740.05      736.32     41.92 o 
  -4   7  14      542.27      517.62     35.28 o 
  -3   7  14      227.31      212.03     18.42 o 
  -2   7  14     1732.02     1707.61     46.10 o 
  -1   7  14     1056.52     1037.19     33.90 o 
   0   7  14      272.16      264.13     20.37 o 
   1   7  14     1117.40     1130.73     34.58 o 
   2   7  14     1807.72     1725.10     36.06 o 
   3   7  14      244.14      252.27     17.16 o 
   4   7  14      585.76      623.09     26.52 o 
   5   7  14      695.45      695.08     30.13 o 
   6   7  14      447.70      415.20     24.08 o 
   7   7  14      235.22      277.23     32.25 o 
  -6   8  14      129.44      189.98     30.92 o 
  -5   8  14      228.44      220.04     25.50 o 
  -4   8  14     2058.47     1980.48     75.94 o 
  -3   8  14      794.07      765.35     31.64 o 
  -2   8  14      363.12      334.34     20.12 o 
  -1   8  14      380.11      387.49     21.20 o 
   0   8  14     6109.09     5945.60    121.84 o 
   1   8  14      333.43      344.84     20.55 o 
   2   8  14      392.86      370.48     16.40 o 
   3   8  14      807.87      787.69     29.18 o 
   4   8  14     2129.30     2019.05     54.19 o 
   5   8  14      228.80      228.08     18.93 o 
   6   8  14      127.46      147.22     22.00 o 
  -6   9  14      132.06      181.38     32.72 o 
  -5   9  14      226.21      276.65     35.47 o 
  -4   9  14      151.87      107.34     18.29 o 
  -3   9  14      147.56      131.58     19.52 o 
  -2   9  14     1136.91     1122.82     38.10 o 
  -1   9  14      544.39      523.21     25.53 o 
   0   9  14       82.22       69.38     14.41 o 
   1   9  14      468.29      442.06     24.25 o 
   2   9  14     1083.25     1127.55     37.62 o 
   3   9  14      122.38      148.80     27.17 o 
   4   9  14      175.70      182.80     30.66 o 
   5   9  14      198.49      220.58     20.52 o 
   6   9  14      132.49      131.87     21.76 o 
  -5  10  14       42.45       36.73     23.92 o 
  -4  10  14     1462.84     1467.31     47.60 o 
  -3  10  14        6.38       -3.85     13.70 o 
  -2  10  14       22.97        8.08     14.43 o 
  -1  10  14      201.01      200.89     18.35 o 
   0  10  14     1375.18     1397.50     44.02 o 
   1  10  14      158.75      152.95     20.55 o 
   2  10  14       25.00       -0.62     12.56 o 
   3  10  14        6.55        7.95     13.71 o 
   4  10  14     1470.21     1502.97     47.93 o 
   5  10  14       35.53       36.50     17.40 o 
  -4  11  14       50.35       60.26     18.36 o 
  -3  11  14      289.06      298.80     23.60 o 
  -2  11  14      164.66      164.39     21.82 o 
  -1  11  14       15.45        3.29     14.27 o 
   0  11  14       15.71       13.79     14.48 o 
   1  11  14        3.77        4.56     14.44 o 
   2  11  14      139.68      109.48     19.00 o 
   3  11  14      241.21      248.67     32.45 o 
   4  11  14       52.93       50.42     18.17 o 
  -3  12  14      110.64      126.36     37.79 o 
  -2  12  14       95.97       88.60     20.72 o 
  -1  12  14        9.70        8.84     15.64 o 
   0  12  14      159.01      115.86     20.92 o 
   1  12  14       18.15       26.21     16.75 o 
   2  12  14       89.75       85.64     27.97 o 
   3  12  14       90.75      127.56     29.82 o 
   0  13  14       33.12       22.82     18.56 o 
   1   0  15      472.01      503.39     14.97 o 
   2   0  15      894.40      961.99     19.36 o 
   3   0  15      659.90      627.43     15.72 o 
   4   0  15     1527.05     1514.21     29.32 o 
   5   0  15      924.05      912.37     24.48 o 
   6   0  15       82.07       72.87     14.02 o 
   7   0  15       53.93       55.92     25.75 o 
   8   0  15       23.46       29.73     16.66 o 
  -8   1  15       11.30       23.96     16.40 o 
  -7   1  15      241.35      239.37     20.07 o 
  -6   1  15      127.53      148.29     17.61 o 
  -5   1  15     1586.01     1622.34     35.15 o 
  -4   1  15        3.41       12.42      6.40 o 
  -3   1  15     1873.82     1829.40     35.18 o 
  -2   1  15      197.88      171.18      9.93 o 
  -1   1  15     1239.81     1240.63     26.10 o 
   0   1  15      225.69      281.41     11.64 o 
   1   1  15     1268.09     1247.55     21.79 o 
   2   1  15      199.48      192.18     10.03 o 
   3   1  15     1786.10     1727.88     29.47 o 
   4   1  15        2.15        5.27      6.04 o 
   5   1  15     1575.05     1617.50     34.63 o 
   6   1  15      124.80      117.72     19.47 o 
   7   1  15      246.84      218.24     20.59 o 
   8   1  15        9.64       15.31     16.00 o 
  -8   2  15       85.94       92.14     19.17 o 
  -7   2  15      328.19      358.32     29.76 o 
  -6   2  15       59.48       73.31     14.74 o 
  -5   2  15       56.87       58.03     10.55 o 
  -4   2  15      337.94      348.37     17.67 o 
  -3   2  15       26.51       34.17      7.52 o 
  -2   2  15     1791.14     1792.53     35.12 o 
  -1   2  15      432.30      425.71     28.68 o 
   0   2  15     1688.12     1660.21     26.38 o 
   1   2  15      471.26      489.06     12.53 o 
   2   2  15     1852.34     1872.69     35.44 o 
   3   2  15       15.22       14.68      5.70 o 
   4   2  15      306.83      314.65     13.63 o 
   5   2  15       53.24       45.21     11.24 o 
   6   2  15       90.49      125.72     20.11 o 
   7   2  15      303.80      301.66     21.51 o 
   8   2  15       64.28       68.37     18.72 o 
  -8   3  15       20.85       18.21     17.22 o 
  -7   3  15       11.89        8.46     14.12 o 
  -6   3  15       43.53       29.87     12.56 o 
  -5   3  15       99.10      102.34     14.08 o 
  -4   3  15      110.46      113.52     13.62 o 
  -3   3  15      143.13      143.03     12.17 o 
  -2   3  15      194.65      188.59     12.45 o 
  -1   3  15      183.86      177.43     12.91 o 
   0   3  15      283.33      260.54     11.75 o 
   1   3  15      224.21      227.24      7.97 o 
   2   3  15      173.43      181.28      8.69 o 
   3   3  15      124.41      120.61      8.88 o 
   4   3  15      134.14      129.68     15.89 o 
   5   3  15      147.58      155.25     21.65 o 
   6   3  15       40.92       37.52     13.33 o 
   7   3  15       11.10       15.02     14.42 o 
   8   3  15       20.38        4.34     15.90 o 
  -7   4  15      356.56      364.58     23.93 o 
  -6   4  15      199.85      191.99     14.70 o 
  -5   4  15       76.85       77.62     13.38 o 
  -4   4  15      326.09      305.81     17.75 o 
  -3   4  15      285.07      265.29     15.73 o 
  -2   4  15      577.08      577.26     32.17 o 
  -1   4  15       76.22       65.54      8.79 o 
   0   4  15     1587.48     1563.63     31.85 o 
   1   4  15       89.18       91.03     10.90 o 
   2   4  15      554.70      541.55     12.86 o 
   3   4  15      243.79      240.62     10.27 o 
   4   4  15      280.27      281.30     11.44 o 
   5   4  15       62.69       55.16     12.70 o 
   6   4  15      176.46      199.43     18.79 o 
   7   4  15      340.41      350.51     26.52 o 
  -7   5  15      317.70      353.86     24.07 o 
  -6   5  15      280.14      289.23     20.53 o 
  -5   5  15       56.39       53.20     12.95 o 
  -4   5  15      340.20      337.56     19.05 o 
  -3   5  15      177.07      159.58     20.04 o 
  -2   5  15     1436.42     1343.61     38.02 o 
  -1   5  15     1367.58     1374.15     38.01 o 
   1   5  15     1477.31     1445.88     30.87 o 
   2   5  15     1497.83     1501.45     23.60 o 
   3   5  15      211.46      207.60      9.46 o 
   4   5  15      395.23      375.65     15.26 o 
   5   5  15       65.70       71.77     19.27 o 
   6   5  15      280.84      274.05     20.30 o 
   7   5  15      375.87      394.62     24.71 o 
  -7   6  15      110.67       85.05     26.83 o 
  -6   6  15      701.05      771.34     31.57 o 
  -5   6  15      526.99      527.85     25.31 o 
  -4   6  15      167.98      191.04     25.89 o 
  -3   6  15      201.21      194.81     23.06 o 
  -2   6  15     2282.50     2254.16     53.89 o 
  -1   6  15      701.30      687.72     36.85 o 
   0   6  15       25.06       16.94     10.21 o 
   1   6  15      655.55      651.14     25.46 o 
   2   6  15     2173.04     2166.02     42.15 o 
   3   6  15      201.57      188.38     12.48 o 
   4   6  15      193.33      186.67     15.60 o 
   5   6  15      520.92      518.17     34.45 o 
   6   6  15      677.48      704.42     44.35 o 
   7   6  15      105.28      134.90     30.09 o 
  -6   7  15      357.51      341.98     32.33 o 
  -5   7  15      983.24      997.61     50.60 o 
  -4   7  15      739.61      738.17     42.15 o 
  -3   7  15     1207.38     1200.00     53.47 o 
  -1   7  15     2379.69     2383.57     58.07 o 
   0   7  15      545.39      558.88     24.59 o 
   1   7  15     2463.61     2436.35     57.91 o 
   3   7  15     1222.26     1182.96     62.22 o 
   4   7  15      737.97      703.01     28.78 o 
   5   7  15      963.20      951.01     35.78 o 
   6   7  15      360.69      370.03     25.34 o 
  -6   8  15      325.17      365.55     34.69 o 
  -5   8  15      768.38      804.13     46.67 o 
  -4   8  15      858.38      859.56     47.14 o 
  -3   8  15      387.45      382.79     31.62 o 
  -2   8  15      660.47      646.50     28.29 o 
  -1   8  15     1026.26     1017.45     34.95 o 
   0   8  15        1.12       20.85     12.51 o 
   1   8  15     1018.93     1040.76     35.27 o 
   2   8  15      675.71      674.10     27.87 o 
   3   8  15      402.56      360.37     48.32 o 
   4   8  15      895.17      847.36     32.69 o 
   5   8  15      779.11      793.87     33.55 o 
   6   8  15      308.71      359.71     25.01 o 
  -5   9  15     1209.92     1246.08     61.05 o 
  -4   9  15      748.18      756.24     45.45 o 
  -3   9  15     1759.19     1809.13     51.50 o 
  -2   9  15      312.05      331.21     21.86 o 
  -1   9  15     1244.51     1217.84     40.67 o 
   0   9  15      167.49      146.06     19.09 o 
   1   9  15     1352.49     1387.92     41.95 o 
   2   9  15      326.22      330.82     21.31 o 
   3   9  15     1773.73     1752.98     74.09 o 
   4   9  15      665.19      668.58     30.68 o 
   5   9  15     1201.85     1273.83     44.24 o 
  -5  10  15       14.91       16.77     24.08 o 
  -4  10  15      647.05      629.46     44.86 o 
  -3  10  15      168.53      166.33     21.62 o 
  -2  10  15      481.33      513.65     27.19 o 
  -1  10  15      305.26      272.57     21.50 o 
   0  10  15       32.49       25.93     14.18 o 
   1  10  15      328.10      309.84     22.72 o 
   2  10  15      496.17      514.14     27.16 o 
   3  10  15      166.36      139.50     30.41 o 
   4  10  15      669.11      710.74     32.69 o 
   5  10  15       24.09       13.07     17.19 o 
  -4  11  15       44.69       43.33     23.65 o 
  -3  11  15      399.85      380.62     25.89 o 
  -2  11  15      124.13       96.30     20.02 o 
  -1  11  15      190.73      171.36     22.07 o 
   0  11  15      151.80      117.42     20.29 o 
   1  11  15      198.34      205.09     23.99 o 
   2  11  15      138.23      101.80     19.55 o 
   3  11  15      364.91      393.91     37.95 o 
   4  11  15       26.01       32.49     26.91 o 
  -2  12  15      311.41      332.72     25.78 o 
  -1  12  15       39.61       40.95     17.84 o 
   0  12  15       31.41       16.38     17.16 o 
   1  12  15       41.59       39.68     18.25 o 
   2  12  15      323.64      332.23     36.61 o 
   0   0  16     3165.59     3209.40     93.26 o 
   1   0  16      129.89      130.45      8.97 o 
   2   0  16      773.93      778.18     17.52 o 
   3   0  16       10.37        1.60      5.76 o 
   4   0  16      517.75      560.27     15.99 o 
   5   0  16        0.59        5.56      7.48 o 
   6   0  16      142.11      137.55     17.80 o 
   7   0  16       52.86       80.59     16.78 o 
   8   0  16       15.97       21.85     16.61 o 
  -8   1  16      395.80      445.81     38.15 o 
  -7   1  16       48.50       53.52     16.63 o 
  -6   1  16      314.14      313.18     20.54 o 
  -5   1  16       43.71       62.23     10.44 o 
  -4   1  16     1338.53     1361.70     26.93 o 
  -3   1  16      627.30      606.70     16.00 o 
  -2   1  16      254.89      256.69     12.20 o 
  -1   1  16      658.65      647.62     18.16 o 
   0   1  16     5719.37     6000.63    109.61 o 
   1   1  16      641.48      650.80     14.94 o 
   2   1  16      339.76      329.64     16.55 o 
   3   1  16      629.03      622.01     15.97 o 
   4   1  16     1469.74     1505.61     27.46 o 
   5   1  16       41.53       47.64     10.41 o 
   6   1  16      270.93      266.60     19.32 o 
   7   1  16       54.82       46.74     17.38 o 
   8   1  16      367.52      395.80     37.44 o 
  -7   2  16      272.13      248.40     20.40 o 
  -6   2  16      100.86       82.45     15.24 o 
  -5   2  16       53.77       43.32      9.53 o 
  -4   2  16      541.49      526.34     22.17 o 
  -3   2  16      481.43      494.73     16.84 o 
  -2   2  16       42.27       37.72      7.94 o 
  -1   2  16     1324.12     1354.12     36.33 o 
   0   2  16       52.28       38.62      9.64 o 
   1   2  16     1348.00     1373.78     24.17 o 
   2   2  16       38.04       51.41      6.66 o 
   3   2  16      535.33      512.72     14.40 o 
   4   2  16      548.39      524.31     15.34 o 
   5   2  16       35.11       16.20     22.53 o 
   6   2  16       89.97       95.57     15.60 o 
   7   2  16      308.30      284.05     21.64 o 
  -7   3  16       11.94       19.32     15.02 o 
  -6   3  16      389.64      416.45     23.03 o 
  -5   3  16      330.04      291.95     18.07 o 
  -4   3  16       35.10       41.95     11.14 o 
  -3   3  16       26.56       23.36      8.33 o 
  -2   3  16     1188.57     1174.01     27.95 o 
  -1   3  16      433.50      430.98     19.28 o 
   0   3  16       16.52        6.37      6.43 o 
   1   3  16      471.34      447.56     12.89 o 
   2   3  16     1368.00     1320.36     23.71 o 
   3   3  16       29.31       18.71      6.40 o 
   4   3  16       50.20       30.76     12.63 o 
   5   3  16      335.30      291.11     18.32 o 
   6   3  16      342.32      350.35     21.75 o 
   7   3  16       13.99       23.65     15.13 o 
  -7   4  16       53.57       60.06     17.77 o 
  -6   4  16      259.91      235.21     15.25 o 
  -5   4  16       90.04      120.01     15.90 o 
  -4   4  16     1071.57     1054.08     33.64 o 
  -3   4  16      622.22      534.00     22.72 o 
  -2   4  16      270.33      242.66     23.45 o 
  -1   4  16     1045.35     1019.40     31.04 o 
   0   4  16     3640.85     3627.78     60.14 o 
   2   4  16      294.32      298.43     10.01 o 
   3   4  16      648.51      611.20     15.83 o 
   4   4  16     1069.07     1101.51     26.45 o 
   5   4  16       92.84       89.51     14.84 o 
   6   4  16      272.77      239.92     18.50 o 
   7   4  16       73.44       53.93     17.13 o 
  -7   5  16      141.42      149.47     22.16 o 
  -6   5  16      434.65      434.34     24.20 o 
  -5   5  16      617.42      587.93     26.17 o 
  -4   5  16      379.09      335.70     19.76 o 
  -3   5  16     1410.24     1393.40     55.75 o 
  -2   5  16     1153.87     1114.91     49.93 o 
  -1   5  16     2433.51     2431.98     77.63 o 
   0   5  16       67.48       45.67      8.73 o 
   1   5  16     2320.57     2236.59     42.90 o 
   2   5  16     1185.73     1182.20     23.47 o 
   3   5  16     1346.02     1300.49     22.95 o 
   4   5  16      337.26      316.67     14.99 o 
   5   5  16      597.57      565.85     24.87 o 
   6   5  16      434.34      430.15     24.30 o 
   7   5  16      144.51      171.55     36.48 o 
  -7   6  16      150.04      180.67     23.94 o 
  -6   6  16      648.56      713.04     31.14 o 
  -5   6  16      424.22      413.55     32.37 o 
  -4   6  16      179.41      196.46     27.89 o 
  -3   6  16      206.79      195.09     21.80 o 
  -2   6  16      606.28      527.01     33.98 o 
  -1   6  16     1124.41     1123.69     42.02 o 
   0   6  16      238.82      215.95     16.42 o 
   1   6  16     1077.97     1066.77     34.03 o 
   2   6  16      629.92      591.69     24.86 o 
   3   6  16      219.29      213.34     13.19 o 
   4   6  16      175.89      195.94     16.66 o 
   5   6  16      443.72      474.80     34.18 o 
   6   6  16      651.77      675.27     43.53 o 
   7   6  16      155.25      204.95     32.17 o 
  -6   7  16      419.93      455.67     37.09 o 
  -5   7  16      464.71      500.06     36.73 o 
  -4   7  16     1161.59     1129.92     54.17 o 
  -3   7  16     1420.86     1389.32     60.77 o 
  -2   7  16     2365.74     2479.03     59.46 o 
  -1   7  16     1756.02     1648.77     46.01 o 
   0   7  16     2931.49     3007.35     68.47 o 
   1   7  16     1723.06     1752.46     46.73 o 
   2   7  16     2259.34     2305.29     57.64 o 
   3   7  16     1409.72     1412.11     41.83 o 
   4   7  16     1091.17     1105.94     43.12 o 
   5   7  16      414.88      433.45     24.83 o 
   6   7  16      457.66      477.04     27.88 o 
  -6   8  16      192.33      226.24     34.61 o 
  -5   8  16      310.96      330.39     32.25 o 
  -4   8  16       24.67       24.91     21.53 o 
  -3   8  16      341.78      315.73     29.27 o 
  -2   8  16      229.54      230.27     19.10 o 
  -1   8  16       65.61       58.03     15.12 o 
   0   8  16        0.05      -11.60     11.60 o 
   1   8  16       77.40       60.66     14.28 o 
   2   8  16      226.46      211.94     17.83 o 
   3   8  16      347.62      361.88     22.43 o 
   4   8  16       33.10       24.92     14.41 o 
   5   8  16      314.88      285.00     21.78 o 
   6   8  16      193.34      227.03     25.21 o 
  -5   9  16       72.61      118.01     28.76 o 
  -4   9  16      853.92      891.34     50.44 o 
  -3   9  16       55.93       57.08     24.32 o 
  -2   9  16      967.79     1019.22     36.88 o 
  -1   9  16      215.17      210.07     20.83 o 
   0   9  16     3341.06     3412.62    109.92 o 
   1   9  16      245.62      253.48     19.58 o 
   2   9  16      894.43      933.49     51.48 o 
   3   9  16       90.16       70.79     24.36 o 
   4   9  16      795.54      775.96     49.38 o 
   5   9  16       65.96       64.07     21.19 o 
  -4  10  16       35.44       37.79     25.10 o 
  -3  10  16      538.31      558.20     28.98 o 
  -2  10  16        7.95       -1.49     14.81 o 
  -1  10  16      273.28      245.49     20.44 o 
   0  10  16       25.34       10.95     13.97 o 
   1  10  16      286.98      271.39     21.78 o 
   2  10  16        6.51        3.80     15.00 o 
   3  10  16      555.68      585.86     43.14 o 
   4  10  16       39.50       32.45     26.12 o 
  -3  11  16       61.96       63.65     19.48 o 
  -2  11  16       58.98       52.88     18.10 o 
  -1  11  16       55.25       33.58     17.38 o 
   0  11  16      344.56      330.50     24.76 o 
   1  11  16       90.68       39.87     17.70 o 
   2  11  16       75.98       61.11     17.48 o 
   3  11  16       88.95       87.49     26.95 o 
  -1  12  16       38.40       26.25     28.01 o 
   0  12  16      123.53       75.30     21.80 o 
   1  12  16       38.40       35.97     19.33 o 
   1   0  17        2.27       -1.49      5.26 o 
   2   0  17      809.10      747.69     20.24 o 
   3   0  17       88.95       92.36      8.94 o 
   4   0  17      394.68      417.63     14.39 o 
   5   0  17       39.22       31.80      9.07 o 
   6   0  17      176.68      170.00     19.92 o 
   7   0  17       68.83       80.15     18.88 o 
  -7   1  17      194.86      231.76     21.70 o 
  -6   1  17      109.92      108.85     17.05 o 
  -5   1  17      594.58      600.08     20.78 o 
  -4   1  17      345.01      336.47     13.22 o 
  -3   1  17     3280.26     3293.47     48.18 o 
  -2   1  17      660.26      675.75     19.72 o 
  -1   1  17     2062.13     2013.81     38.47 o 
   0   1  17      450.07      587.82     51.29 o 
   1   1  17     2091.66     2130.87     38.31 o 
   2   1  17      689.59      713.12     19.75 o 
   3   1  17     3140.49     3189.58     47.34 o 
   4   1  17      333.90      341.27     12.97 o 
   5   1  17      589.93      578.28     25.28 o 
   6   1  17      120.95      143.69     18.29 o 
   7   1  17      188.95      221.30     23.17 o 
  -7   2  17      183.49      193.62     22.08 o 
  -6   2  17      533.41      559.77     27.00 o 
  -5   2  17      106.30      125.78     14.28 o 
  -4   2  17      509.47      496.37     15.77 o 
  -3   2  17       65.80       60.22     12.36 o 
  -2   2  17     1436.46     1410.68     30.94 o 
  -1   2  17      183.26      189.50     14.38 o 
   0   2  17      104.55      108.57     25.04 o 
   1   2  17      143.09      154.88     11.66 o 
   2   2  17     1484.52     1482.64     26.17 o 
   3   2  17      103.28      111.87     19.36 o 
   4   2  17      508.77      514.38     15.65 o 
   5   2  17       87.45       98.08     15.44 o 
   6   2  17      569.04      624.70     28.01 o 
   7   2  17      164.53      184.04     22.28 o 
  -7   3  17      134.14      155.42     24.14 o 
  -6   3  17      517.56      528.43     26.70 o 
  -5   3  17      162.46      179.95     14.02 o 
  -4   3  17      674.71      649.34     27.95 o 
  -3   3  17     1804.42     1729.46     35.90 o 
  -2   3  17      264.02      236.35     15.94 o 
  -1   3  17      280.83      274.12     16.57 o 
   0   3  17      253.47      240.38     12.30 o 
   1   3  17      237.71      244.46     12.23 o 
   2   3  17      264.43      245.65     12.24 o 
   3   3  17     1650.76     1644.55     30.72 o 
   4   3  17      626.27      637.36     17.36 o 
   5   3  17      150.20      158.01     23.53 o 
   6   3  17      567.89      580.55     42.09 o 
   7   3  17      111.45      135.92     19.62 o 
  -7   4  17       43.49       53.65     17.51 o 
  -6   4  17      289.25      294.99     17.27 o 
  -5   4  17      869.94      823.62     30.82 o 
  -4   4  17      698.16      617.18     26.79 o 
  -3   4  17     1020.29      995.05     32.44 o 
  -2   4  17      632.37      611.27     23.99 o 
  -1   4  17     1080.63     1044.73     32.61 o 
   0   4  17     1595.45     1556.05     43.53 o 
   1   4  17     1077.24     1078.77     32.54 o 
   2   4  17      593.77      585.48     16.03 o 
   3   4  17     1079.58     1044.74     36.00 o 
   4   4  17      728.13      671.67     33.45 o 
   5   4  17      880.11      873.93     31.14 o 
   6   4  17      297.87      313.22     21.18 o 
   7   4  17       35.56       49.66     17.85 o 
  -7   5  17      271.95      288.48     25.00 o 
  -6   5  17      410.60      397.12     23.99 o 
  -5   5  17      309.28      308.64     20.03 o 
  -4   5  17      791.52      806.42     30.06 o 
  -3   5  17      409.15      397.37     29.11 o 
  -2   5  17     2104.99     2024.16     73.11 o 
  -1   5  17      294.61      259.05     25.57 o 
   0   5  17      133.18      141.66     17.57 o 
   1   5  17      216.27      222.86     15.31 o 
   2   5  17     2169.40     2120.59     41.70 o 
   3   5  17      420.19      408.34     14.08 o 
   4   5  17      762.04      733.02     27.21 o 
   5   5  17      260.52      258.44     18.63 o 
   6   5  17      416.29      411.92     24.17 o 
   7   5  17      267.19      272.73     22.97 o 
  -6   6  17       88.77       97.95     17.72 o 
  -5   6  17      471.95      477.51     36.06 o 
  -4   6  17      399.35      392.97     31.66 o 
  -3   6  17     1066.16     1051.98     50.48 o 
  -2   6  17       54.64       30.52     18.58 o 
  -1   6  17     1188.92     1165.13     35.52 o 
   1   6  17     1101.13     1104.98     35.45 o 
   2   6  17       65.11       56.10     13.15 o 
   3   6  17     1034.58     1010.33     34.34 o 
   4   6  17      399.28      381.26     25.06 o 
   5   6  17      511.24      503.77     26.14 o 
   6   6  17       71.64       79.24     24.91 o 
  -6   7  17      474.76      494.87     38.50 o 
  -5   7  17      691.97      659.56     42.43 o 
  -4   7  17      278.16      262.86     28.32 o 
  -3   7  17      652.62      613.52     38.85 o 
  -2   7  17     1722.31     1834.22     70.32 o 
   0   7  17        0.52        0.99     11.07 o 
   2   7  17     1706.57     1704.13     47.58 o 
   3   7  17      708.64      755.74     30.09 o 
   4   7  17      309.89      297.87     20.30 o 
   5   7  17      695.15      692.24     40.15 o 
   6   7  17      448.86      503.70     28.75 o 
  -5   8  17       50.89       38.26     24.12 o 
  -4   8  17      214.44      220.70     26.99 o 
  -3   8  17      453.83      439.09     35.71 o 
  -2   8  17      100.83       93.38     24.32 o 
  -1   8  17      310.13      294.82     20.52 o 
   0   8  17      710.40      746.26     30.75 o 
   1   8  17      309.99      315.28     20.97 o 
   2   8  17       86.86       52.66     14.89 o 
   3   8  17      422.53      395.45     23.38 o 
   4   8  17      206.03      244.79     35.47 o 
   5   8  17       75.72      100.06     37.93 o 
  -5   9  17      232.37      278.57     37.83 o 
  -4   9  17       27.15       15.79     23.14 o 
  -3   9  17      221.01      237.24     28.91 o 
  -2   9  17       27.60       16.65     14.18 o 
  -1   9  17     1180.13     1230.84     41.57 o 
   0   9  17       40.21       24.37     13.92 o 
   1   9  17     1173.26     1209.70     41.07 o 
   2   9  17       18.79        2.32     14.19 o 
   3   9  17      254.88      260.58     31.23 o 
   4   9  17       33.21        8.25     23.53 o 
   5   9  17      257.76      265.33     32.65 o 
  -4  10  17       76.46       81.79     29.82 o 
  -3  10  17       97.46       82.07     27.22 o 
  -2  10  17       55.87       33.11     16.25 o 
  -1  10  17      471.95      487.33     27.86 o 
   0  10  17       32.25        8.82     14.28 o 
   1  10  17      440.35      466.74     32.76 o 
   2  10  17       61.66       40.52     16.67 o 
   3  10  17       84.30       56.77     25.73 o 
   4  10  17       94.20      117.15     31.70 o 
  -2  11  17       90.51       78.51     20.38 o 
  -1  11  17       18.65       22.16     17.33 o 
   0  11  17      235.96      217.89     28.84 o 
   1  11  17       30.68        9.73     17.41 o 
   2  11  17       93.40       87.28     20.38 o 
   0   0  18      138.99      109.17     19.52 o 
   1   0  18       20.67       10.83      7.35 o 
   2   0  18      440.38      451.63     20.58 o 
   3   0  18     2720.35     2666.65     41.89 o 
   4   0  18      442.62      433.54     15.02 o 
   5   0  18      539.10      525.03     17.01 o 
   6   0  18       84.25       72.67     15.18 o 
   7   0  18       44.45       42.49     17.22 o 
  -7   1  18      122.96      120.72     20.62 o 
  -6   1  18      195.67      191.59     19.26 o 
  -5   1  18      115.78      149.46     22.53 o 
  -4   1  18     2103.51     2182.78     37.37 o 
  -3   1  18      788.83      779.16     19.43 o 
  -2   1  18      702.70      715.85     20.54 o 
  -1   1  18      190.32      201.32     15.10 o 
   0   1  18     3994.90     4172.20     83.24 o 
   1   1  18      195.83      236.89     17.46 o 
   2   1  18      677.24      686.40     17.07 o 
   3   1  18      802.67      793.36     19.26 o 
   4   1  18     2102.34     2138.73     36.73 o 
   5   1  18      138.53      132.53     19.85 o 
   6   1  18      191.59      192.19     19.17 o 
   7   1  18      157.90      175.80     22.06 o 
  -7   2  18      136.39      172.51     21.62 o 
  -6   2  18      401.94      416.60     24.69 o 
  -5   2  18      378.47      380.69     17.67 o 
  -4   2  18      652.92      637.19     18.18 o 
  -3   2  18      588.96      601.33     19.73 o 
  -2   2  18      994.07     1017.50     25.15 o 
  -1   2  18      186.06      180.69     15.46 o 
   0   2  18     1060.09     1078.92     49.26 o 
   1   2  18      176.07      175.91     11.29 o 
   2   2  18      825.06      875.22     28.73 o 
   3   2  18      579.73      612.51     16.74 o 
   4   2  18      573.99      596.83     17.59 o 
   5   2  18      396.83      383.31     24.24 o 
   6   2  18      359.51      406.30     23.99 o 
   7   2  18      134.41      136.40     21.24 o 
  -7   3  18      139.30      160.07     23.04 o 
  -6   3  18       99.79      100.94     18.41 o 
  -5   3  18      279.44      292.62     16.09 o 
  -4   3  18      232.73      207.32     15.89 o 
  -3   3  18     1018.87      979.01     26.28 o 
  -2   3  18      241.24      262.74     17.10 o 
  -1   3  18      239.38      221.54     15.90 o 
   0   3  18       15.26        6.45      9.62 o 
   1   3  18      264.96      259.31     13.12 o 
   2   3  18      213.18      210.75     12.16 o 
   3   3  18     1090.61     1027.92     25.06 o 
   4   3  18      207.98      198.54     11.35 o 
   5   3  18      323.26      320.11     31.09 o 
   6   3  18       85.99       87.77     28.60 o 
   7   3  18      135.39      138.90     21.43 o 
  -6   4  18      309.58      352.55     18.96 o 
  -5   4  18       32.02       43.75     13.77 o 
  -4   4  18      694.21      699.33     50.13 o 
  -3   4  18      236.71      234.49     22.90 o 
  -2   4  18     1781.28     1712.93     44.90 o 
  -1   4  18      349.30      359.05     23.12 o 
   0   4  18     1433.39     1412.43     39.64 o 
   1   4  18      379.40      384.86     20.61 o 
   2   4  18     1568.78     1601.63     35.20 o 
   3   4  18      266.02      248.35     16.43 o 
   4   4  18      636.39      687.21     18.53 o 
   5   4  18       46.54       63.90     14.86 o 
   6   4  18      256.83      302.87     24.95 o 
  -6   5  18      124.17      145.40     20.51 o 
  -5   5  18      467.17      480.96     24.72 o 
  -4   5  18      515.50      480.10     32.92 o 
  -3   5  18      211.77      196.35     23.65 o 
  -2   5  18      529.56      493.93     32.80 o 
  -1   5  18       90.48       86.51     18.66 o 
   0   5  18      378.12      355.86     16.02 o 
   1   5  18      107.28      115.94     15.73 o 
   2   5  18      527.29      528.92     25.57 o 
   3   5  18      186.33      171.11     12.92 o 
   4   5  18      485.07      477.38     22.53 o 
   5   5  18      498.47      509.44     24.54 o 
   6   5  18      121.30      138.33     22.88 o 
  -6   6  18      110.57      154.10     20.87 o 
  -5   6  18       78.89      107.21     25.26 o 
  -4   6  18      404.16      432.57     34.18 o 
  -3   6  18        9.57       -1.02     18.11 o 
  -2   6  18     1152.76     1144.37     54.17 o 
  -1   6  18      215.79      212.34     25.18 o 
   0   6  18      949.63      846.97     71.64 o 
   1   6  18      260.78      251.61     18.20 o 
   2   6  18     1271.50     1301.84     39.29 o 
   3   6  18       22.51       17.95     12.52 o 
   4   6  18      402.97      438.81     35.36 o 
   5   6  18      104.57      118.88     19.01 o 
   6   6  18      102.94      118.80     28.21 o 
  -5   7  18      348.68      307.52     32.88 o 
  -4   7  18      101.54       88.71     25.57 o 
  -3   7  18      555.62      511.96     36.54 o 
  -2   7  18       38.41       25.89     19.13 o 
  -1   7  18       55.60       35.44     17.64 o 
   0   7  18      169.28      129.01     17.67 o 
   1   7  18       49.01       34.09     13.30 o 
   2   7  18       33.84       36.53     13.82 o 
   3   7  18      543.24      542.75     27.06 o 
   4   7  18      122.73       79.51     24.47 o 
   5   7  18      355.76      379.44     24.45 o 
  -5   8  18        8.14       20.11     23.30 o 
  -4   8  18      338.97      348.18     32.96 o 
  -3   8  18      208.03      239.13     33.00 o 
  -2   8  18      623.58      594.50     40.90 o 
  -1   8  18       94.32      105.49     16.89 o 
   0   8  18      251.74      278.19     21.32 o 
   1   8  18       82.79       49.94     15.51 o 
   2   8  18      682.02      664.78     29.56 o 
   3   8  18      237.44      246.19     20.42 o 
   4   8  18      367.05      393.05     37.16 o 
   5   8  18        7.69       22.59     25.10 o 
  -4   9  18      584.65      594.78     44.43 o 
  -3   9  18      409.55      380.55     35.95 o 
  -2   9  18      543.71      529.41     38.38 o 
  -1   9  18       55.97       60.37     16.86 o 
   0   9  18      848.52      855.83     34.81 o 
   1   9  18       48.66       34.40     15.49 o 
   2   9  18      528.78      487.04     27.79 o 
   3   9  18      432.03      465.10     39.68 o 
   4   9  18      600.59      669.46     46.98 o 
  -3  10  18      473.37      526.66     42.78 o 
  -2  10  18      342.89      315.22     35.00 o 
  -1  10  18      281.60      276.75     21.98 o 
   0  10  18      117.13      131.92     20.69 o 
   1  10  18      245.85      217.53     24.33 o 
   2  10  18      346.71      337.75     25.11 o 
   3  10  18      449.63      496.96     41.92 o 
  -1  11  18       24.13       28.81     25.59 o 
   0  11  18       77.47       55.06     19.22 o 
   1  11  18       19.70        2.30     17.97 o 
   1   0  19     1731.38     1850.93     47.17 o 
   2   0  19      183.63      162.94     15.15 o 
   3   0  19       91.89      143.27     20.98 o 
   4   0  19       14.54        0.90      7.66 o 
   5   0  19      947.91     1001.44     24.10 o 
   6   0  19      159.66      142.45     22.14 o 
   7   0  19      240.03      268.05     23.87 o 
  -7   1  19       23.33       41.17     18.20 o 
  -6   1  19       78.95       80.02     17.85 o 
  -5   1  19      282.40      284.55     16.18 o 
  -4   1  19      228.87      223.71     15.33 o 
  -3   1  19       19.82       25.18      7.86 o 
  -2   1  19     1739.99     1790.97     37.35 o 
  -1   1  19      727.43      704.46     26.62 o 
   0   1  19      248.72      317.36     18.40 o 
   1   1  19      722.75      694.80     26.44 o 
   2   1  19     1774.37     1859.91     37.20 o 
   3   1  19       22.23       27.54      9.33 o 
   4   1  19      240.59      236.36     12.20 o 
   5   1  19      282.38      265.43     15.51 o 
   6   1  19      103.10       95.67     18.09 o 
   7   1  19       26.45       15.72     16.84 o 
  -6   2  19       41.59       37.67     16.43 o 
  -5   2  19      423.29      436.44     19.10 o 
  -4   2  19        0.12       -2.96      7.92 o 
  -3   2  19     1419.26     1420.25     32.85 o 
  -2   2  19       76.07       77.26     12.47 o 
  -1   2  19     1615.30     1584.28     43.36 o 
   0   2  19      270.23      253.74     17.00 o 
   1   2  19     1667.34     1713.56     44.14 o 
   2   2  19       74.09       53.14     11.72 o 
   3   2  19     1429.90     1425.53     32.19 o 
   4   2  19        0.82        3.11      7.85 o 
   5   2  19      400.25      396.77     22.49 o 
   6   2  19       37.38       43.58     16.10 o 
  -6   3  19      401.05      434.00     25.51 o 
  -5   3  19      268.46      263.45     15.72 o 
  -4   3  19      145.57      169.98     18.01 o 
  -3   3  19       62.07       73.64     11.64 o 
  -2   3  19     3509.36     3443.22     75.61 o 
  -1   3  19      571.62      571.41     24.12 o 
   0   3  19      167.02      149.84     14.63 o 
   1   3  19      538.97      538.04     23.79 o 
   2   3  19     3565.77     3632.56     75.35 o 
   3   3  19       66.28       51.51     11.84 o 
   4   3  19      148.89      164.50     11.04 o 
   5   3  19      253.26      244.33     18.89 o 
   6   3  19      448.96      439.66     25.37 o 
  -6   4  19       32.21       35.24     16.86 o 
  -5   4  19      380.49      362.22     21.95 o 
  -4   4  19      241.60      249.09     18.40 o 
  -3   4  19     1150.31     1136.05     51.70 o 
  -2   4  19       49.04       28.01     11.68 o 
  -1   4  19     2144.53     2209.00     55.13 o 
   0   4  19      234.77      220.13     16.86 o 
   1   4  19     2276.89     2319.51     45.00 o 
   2   4  19       40.95       39.69      9.86 o 
   3   4  19     1153.93     1134.91     29.04 o 
   4   4  19      280.75      268.62     20.00 o 
   5   4  19      331.48      326.54     20.82 o 
   6   4  19       27.95       22.78     15.65 o 
  -6   5  19      421.47      458.16     22.29 o 
  -5   5  19      371.39      341.11     22.53 o 
  -4   5  19      158.44      188.88     28.68 o 
  -3   5  19      228.17      217.33     25.42 o 
  -2   5  19       61.60       85.48     21.69 o 
  -1   5  19      586.71      533.96     33.98 o 
   0   5  19        4.54        8.36     10.33 o 
   1   5  19      598.61      504.04     45.66 o 
   2   5  19       71.92       66.17     11.37 o 
   3   5  19      223.86      211.98     13.96 o 
   4   5  19      190.06      207.25     20.71 o 
   5   5  19      340.64      315.26     26.03 o 
   6   5  19      415.47      432.71     33.14 o 
  -5   6  19      344.97      359.03     32.37 o 
  -4   6  19       84.20       86.23     23.92 o 
  -2   6  19       64.40       41.88     19.76 o 
  -1   6  19      845.51      876.06     45.33 o 
   0   6  19       30.06       19.13     15.99 o 
   1   6  19      792.71      839.31     31.37 o 
   2   6  19       45.31       59.67     14.18 o 
   3   6  19      351.05      339.07     21.58 o 
   4   6  19      109.13       63.84     25.10 o 
   5   6  19      300.63      283.68     33.35 o 
  -5   7  19       18.59       27.34     23.77 o 
  -4   7  19      132.75      140.29     28.60 o 
  -3   7  19       53.16       30.68     20.82 o 
  -2   7  19      208.72      222.04     27.15 o 
  -1   7  19      236.16      233.04     27.77 o 
   0   7  19      163.33      111.93     40.48 o 
   1   7  19      246.48      258.18     19.66 o 
   2   7  19      203.70      210.49     19.07 o 
   3   7  19       45.37       33.41     16.05 o 
   4   7  19      158.07      128.97     29.11 o 
   5   7  19       16.39       32.61     25.54 o 
  -4   8  19       84.26       90.67     28.68 o 
  -3   8  19      170.93      178.71     29.35 o 
  -2   8  19      223.26      247.38     30.49 o 
  -1   8  19       70.63       52.41     22.63 o 
   0   8  19        1.00       -6.57     13.86 o 
   1   8  19       57.21       30.66     15.08 o 
   2   8  19      249.58      233.57     20.91 o 
   3   8  19      135.80      124.63     19.85 o 
   4   8  19       63.92       60.38     26.99 o 
  -3   9  19      130.17      113.73     29.27 o 
  -2   9  19      414.77      394.82     37.01 o 
  -1   9  19      114.28       83.09     27.77 o 
   0   9  19        6.67        5.57     16.11 o 
   1   9  19      116.66       87.31     19.16 o 
   2   9  19      435.57      446.87     27.61 o 
   3   9  19      143.49      143.08     32.76 o 
  -2  10  19      525.11      500.22     41.64 o 
  -1  10  19       31.45       37.36     25.02 o 
   0  10  19      366.07      395.74     27.12 o 
   1  10  19       47.75       31.75     18.17 o 
   2  10  19      579.77      605.34     31.75 o 
   0   0  20     3929.71     3667.85    109.96 o 
   1   0  20      187.30      244.46     17.28 o 
   2   0  20      773.21      763.20     22.75 o 
   3   0  20      175.87      188.09     13.24 o 
   4   0  20     2368.04     2411.96     41.19 o 
   5   0  20       48.05       68.20     10.94 o 
   6   0  20        4.56        4.86     14.59 o 
  -6   1  20      365.41      359.00     23.89 o 
  -5   1  20      537.22      555.69     21.87 o 
  -4   1  20      147.15      160.21     21.20 o 
  -3   1  20      339.13      350.31     14.09 o 
  -2   1  20      593.29      632.16     27.50 o 
  -1   1  20      235.08      216.59     15.98 o 
   0   1  20      159.46      153.03     14.69 o 
   1   1  20      242.61      266.74     17.55 o 
   2   1  20      605.19      680.76     26.75 o 
   3   1  20      377.78      367.75     16.58 o 
   4   1  20      189.23      182.19     13.83 o 
   5   1  20      519.59      532.75     21.24 o 
   6   1  20      338.14      336.52     23.42 o 
  -6   2  20      245.39      269.07     29.74 o 
  -5   2  20      144.14      169.04     16.07 o 
  -4   2  20      843.51      877.47     22.65 o 
  -3   2  20       35.09       41.05     10.59 o 
  -2   2  20     1157.23     1174.73     36.86 o 
  -1   2  20       53.51       44.72     12.29 o 
   0   2  20     1992.70     2009.67     50.82 o 
   1   2  20       52.35       72.64     12.78 o 
   2   2  20     1167.23     1162.35     36.14 o 
   3   2  20       30.04       37.21     10.43 o 
   4   2  20      793.55      857.60     25.54 o 
   5   2  20      139.96      145.25     23.75 o 
   6   2  20      247.80      249.20     21.87 o 
  -6   3  20      314.41      319.40     24.12 o 
  -5   3  20      350.72      384.77     18.96 o 
  -4   3  20      996.69     1021.47     35.17 o 
  -3   3  20      299.29      277.45     15.28 o 
  -2   3  20      732.21      729.47     28.91 o 
  -1   3  20      659.79      648.36     26.72 o 
   0   3  20     2345.82     2300.73     56.01 o 
   1   3  20      675.95      627.95     26.11 o 
   2   3  20      729.48      755.46     28.69 o 
   3   3  20      303.86      299.50     18.97 o 
   4   3  20      980.14     1039.50     28.06 o 
   5   3  20      341.67      424.50     23.76 o 
   6   3  20      282.14      279.70     23.65 o 
  -6   4  20      422.35      461.30     27.50 o 
  -5   4  20      433.35      481.28     25.48 o 
  -4   4  20      313.27      308.79     20.69 o 
  -3   4  20        8.75        1.85     17.44 o 
  -1   4  20      609.02      543.32     25.22 o 
   0   4  20       14.65       16.52     12.20 o 
   1   4  20      642.66      626.94     26.32 o 
   3   4  20        8.14       -1.97      9.65 o 
   4   4  20      311.26      308.96     20.50 o 
   5   4  20      441.04      473.78     36.65 o 
   6   4  20      415.06      460.72     26.43 o 
  -5   5  20      172.54      236.37     23.31 o 
  -4   5  20      964.51      985.98     50.95 o 
  -3   5  20       17.40        8.21     18.66 o 
  -2   5  20      711.74      686.43     40.58 o 
  -1   5  20      566.68      533.30     35.71 o 
   0   5  20     2335.11     2383.12     58.91 o 
   1   5  20      536.56      521.06     24.02 o 
   2   5  20      668.17      632.15     22.37 o 
   3   5  20       12.41        7.13     10.27 o 
   4   5  20      921.62      975.10     52.25 o 
   5   5  20      160.60      219.96     30.80 o 
  -5   6  20       25.10       11.43     21.80 o 
  -4   6  20      149.66      170.93     30.01 o 
  -3   6  20       19.71       -0.67     20.07 o 
  -2   6  20      318.73      296.56     28.56 o 
  -1   6  20      143.37      153.88     26.87 o 
   0   6  20       59.00       56.92     21.02 o 
   1   6  20      165.64      150.46     26.60 o 
   2   6  20      332.70      319.92     21.59 o 
   3   6  20       26.23        9.70     14.99 o 
   4   6  20      135.05      148.22     30.76 o 
   5   6  20       26.06       17.48     25.46 o 
  -4   7  20      135.95      138.75     29.11 o 
  -3   7  20       75.22       59.60     23.26 o 
  -2   7  20      229.75      205.74     25.97 o 
  -1   7  20       38.01        8.13     16.89 o 
   0   7  20        0.93       19.72     20.55 o 
   1   7  20       47.47       41.29     14.79 o 
   2   7  20      220.59      209.92     21.43 o 
   3   7  20       89.75       68.45     17.63 o 
   4   7  20      119.47       84.54     28.87 o 
  -4   8  20       13.52       -8.72     23.69 o 
  -3   8  20       37.41       24.79     23.77 o 
  -2   8  20       22.98       11.75     19.09 o 
  -1   8  20       96.39       73.54     24.91 o 
   0   8  20       91.48       64.43     23.26 o 
   1   8  20       79.65       49.44     20.76 o 
   2   8  20       13.30        7.32     16.00 o 
   3   8  20       30.05       -6.69     16.28 o 
   4   8  20        4.79        9.00     26.12 o 
  -3   9  20      112.37      129.92     28.76 o 
  -2   9  20       31.72       15.95     24.91 o 
  -1   9  20      240.43      249.30     30.13 o 
   0   9  20       43.87       53.62     25.34 o 
   1   9  20      266.28      281.08     23.36 o 
   2   9  20       16.67       14.55     17.61 o 
   3   9  20      124.96      101.91     31.43 o 
  -1  10  20      378.78      430.96     40.74 o 
   0  10  20       70.13       88.48     21.62 o 
   1  10  20      397.87      394.30     28.99 o 
   1   0  21      456.03      463.73     22.75 o 
   2   0  21       32.71       41.35     23.02 o 
   3   0  21      207.05      214.33     28.27 o 
   4   0  21      345.33      359.11     15.11 o 
   5   0  21       16.27       19.60     11.85 o 
   6   0  21       95.75       87.73     26.42 o 
  -6   1  21      252.99      231.54     22.67 o 
  -5   1  21      275.51      300.83     17.15 o 
  -4   1  21      624.60      626.24     19.50 o 
  -3   1  21      926.01      951.30     26.78 o 
  -2   1  21       61.42       37.76     10.28 o 
  -1   1  21     1239.26     1222.19     50.36 o 
   0   1  21        1.85        2.47     10.65 o 
   1   1  21     1225.33     1230.50     38.06 o 
   2   1  21       71.32       73.16     13.78 o 
   3   1  21      871.65      873.38     34.69 o 
   4   1  21      617.45      633.96     22.74 o 
   5   1  21      248.61      250.17     20.35 o 
   6   1  21      272.01      294.52     22.78 o 
  -6   2  21      325.88      349.79     24.69 o 
  -5   2  21      133.24      182.82     24.79 o 
  -4   2  21      458.67      454.00     16.89 o 
  -3   2  21      475.94      454.84     19.34 o 
  -2   2  21      356.22      353.75     20.99 o 
  -1   2  21      417.50      424.38     22.49 o 
   0   2  21      291.42      296.90     19.16 o 
   1   2  21      432.95      416.36     22.12 o 
   2   2  21      378.84      385.84     21.33 o 
   3   2  21      458.51      428.34     22.77 o 
   4   2  21      433.70      455.50     19.33 o 
   5   2  21      148.82      177.42     37.99 o 
   6   2  21      329.67      346.18     24.42 o 
  -5   3  21     1300.12     1376.95     35.96 o 
  -4   3  21      126.39      132.11     18.10 o 
  -3   3  21     1071.56     1104.67     47.16 o 
  -2   3  21      145.74      186.56     19.34 o 
  -1   3  21     2330.27     2328.71     57.74 o 
   0   3  21      153.46      156.23     16.11 o 
   1   3  21     2213.65     2253.57     56.70 o 
   2   3  21      130.20      139.84     22.67 o 
   3   3  21     1023.79     1041.59     35.50 o 
   4   3  21      133.49      130.35     19.02 o 
   5   3  21     1295.32     1398.43     61.83 o 
  -5   4  21      110.89      132.18     16.66 o 
  -4   4  21      118.93      107.21     25.77 o 
  -3   4  21      143.32      161.78     27.15 o 
  -2   4  21       10.18       -0.93     12.23 o 
  -1   4  21      178.70      146.77     24.51 o 
   0   4  21       24.02       16.61     12.03 o 
   1   4  21      158.93      178.41     23.73 o 
   2   4  21        8.93        4.53     11.71 o 
   3   4  21      139.93      145.86     14.80 o 
   4   4  21       99.21      106.86     24.79 o 
   5   4  21      120.40      167.98     28.95 o 
  -5   5  21      306.74      317.03     32.76 o 
  -4   5  21       42.41       39.13     21.80 o 
  -3   5  21      519.29      547.71     38.62 o 
  -2   5  21      520.09      526.97     37.48 o 
  -1   5  21      675.28      647.77     41.05 o 
   0   5  21       45.63       38.99     13.35 o 
   1   5  21      646.54      654.07     27.92 o 
   2   5  21      505.71      494.24     24.88 o 
   3   5  21      512.42      566.86     22.05 o 
   4   5  21       41.57       50.87     25.22 o 
   5   5  21      305.83      299.10     23.47 o 
  -4   6  21      126.92       86.90     26.05 o 
  -3   6  21      576.73      563.39     40.62 o 
  -2   6  21      364.88      332.86     31.98 o 
  -1   6  21       20.04        6.52     18.90 o 
   0   6  21      456.51      442.55     35.24 o 
   1   6  21       12.04        4.05     18.66 o 
   2   6  21      333.97      319.80     22.45 o 
   3   6  21      625.07      643.16     29.43 o 
   4   6  21      138.46       96.37     29.03 o 
  -4   7  21       48.27       44.59     22.43 o 
  -3   7  21       21.23       12.69     22.16 o 
  -2   7  21      151.98      151.84     29.23 o 
  -1   7  21       36.06       20.94     18.74 o 
   0   7  21        0.97      -16.15     17.64 o 
   1   7  21       65.25       59.56     24.00 o 
   2   7  21      148.98      123.14     21.57 o 
   3   7  21       28.32       33.29     16.74 o 
   4   7  21       54.20        8.72     25.97 o 
  -3   8  21      162.16      124.34     28.17 o 
  -2   8  21      309.22      315.26     34.49 o 
  -1   8  21       49.34       40.42     22.71 o 
   0   8  21        0.06      -13.99     21.33 o 
   1   8  21       44.06       31.66     23.41 o 
   2   8  21      305.19      301.88     35.22 o 
   3   8  21      169.36      137.34     33.24 o 
  -2   9  21      569.44      591.36     44.86 o 
  -1   9  21       24.86      -10.25     23.69 o 
   0   9  21      296.30      311.88     35.47 o 
   1   9  21       36.39       13.25     17.82 o 
   2   9  21      571.72      623.20     75.96 o 
   0   0  22      129.73      142.33     24.20 o 
   1   0  22       25.55       29.08     11.53 o 
   2   0  22      935.63      963.33     34.07 o 
   3   0  22      872.69      882.14     26.34 o 
   4   0  22       40.95       26.11     11.82 o 
   5   0  22        0.54        0.25     17.19 o 
  -5   1  22      142.60      171.40     17.03 o 
  -4   1  22      244.53      262.80     21.59 o 
  -3   1  22      135.92      140.75     20.69 o 
  -2   1  22      440.45      446.38     23.09 o 
  -1   1  22       14.73       32.99     14.42 o 
   0   1  22     1387.29     1403.25     42.07 o 
   1   1  22       15.73       33.56     16.22 o 
   2   1  22      406.73      428.08     22.97 o 
   3   1  22      136.03      130.96     24.69 o 
   4   1  22      315.15      329.28     18.45 o 
   5   1  22      146.74      147.52     31.23 o 
  -5   2  22       39.60       45.21     17.07 o 
  -4   2  22      109.66      103.06     16.81 o 
  -3   2  22      137.07      169.56     19.78 o 
  -2   2  22      147.64      148.07     18.32 o 
  -1   2  22       81.25       67.73     21.17 o 
   0   2  22      274.04      262.48     23.98 o 
   1   2  22       78.05       75.95     14.94 o 
   2   2  22      146.42      172.20     18.94 o 
   3   2  22      138.26      149.77     18.83 o 
   4   2  22      107.15      109.26     14.88 o 
   5   2  22       27.78       17.01     25.10 o 
  -5   3  22       95.97      105.03     15.69 o 
  -4   3  22      741.58      845.78     27.40 o 
  -3   3  22       82.86       63.61     16.01 o 
  -2   3  22     1416.03     1413.20     43.99 o 
  -1   3  22       17.43        6.80     11.99 o 
   0   3  22     1887.60     1954.92     52.57 o 
   1   3  22       11.75        9.01     12.44 o 
   2   3  22     1467.74     1507.64     44.11 o 
   3   3  22       97.89       92.46     16.27 o 
   4   3  22      830.45      884.23     33.46 o 
   5   3  22       95.57      115.69     28.56 o 
  -5   4  22      247.76      277.64     18.69 o 
  -4   4  22      255.38      228.21     28.68 o 
  -3   4  22        9.17       -6.99     18.46 o 
  -2   4  22      283.88      273.12     24.30 o 
  -1   4  22      379.60      378.06     22.36 o 
   0   4  22      319.19      339.87     21.73 o 
   1   4  22      361.03      392.78     22.52 o 
   2   4  22      288.04      268.95     20.13 o 
   3   4  22        6.98       14.72     14.27 o 
   4   4  22      239.52      228.63     22.35 o 
  -4   5  22      538.96      577.06     41.72 o 
  -3   5  22      164.14      174.15     29.62 o 
  -2   5  22     1053.65     1051.07     53.98 o 
  -1   5  22      130.17      120.13     24.71 o 
   0   5  22      895.46      949.61     34.89 o 
   1   5  22      122.56      113.67     24.45 o 
   2   5  22     1085.85     1136.24     50.80 o 
   3   5  22      165.67      207.69     44.29 o 
   4   5  22      572.07      595.48     43.29 o 
  -4   6  22      310.23      299.00     32.92 o 
  -3   6  22       50.92       27.66     23.30 o 
  -2   6  22      293.90      260.54     28.44 o 
  -1   6  22      133.45      210.18     31.98 o 
   0   6  22        4.53       -4.91     17.64 o 
   1   6  22      128.21      138.01     28.09 o 
   2   6  22      299.83      289.22     30.88 o 
   3   6  22       43.70       26.48     23.83 o 
   4   6  22      299.89      309.88     37.56 o 
  -3   7  22       22.97       41.05     23.81 o 
  -2   7  22       33.85       22.35     23.06 o 
  -1   7  22       18.37       -6.99     18.97 o 
   0   7  22       29.29       23.57     20.86 o 
   1   7  22       10.54       15.01     22.08 o 
   2   7  22       19.24       25.81     23.57 o 
   3   7  22       11.93       17.04     17.74 o 
  -2   8  22       68.24       65.33     26.56 o 
  -1   8  22      137.01      144.25     28.95 o 
   0   8  22      122.76      115.46     29.46 o 
   1   8  22      140.79      123.20     31.62 o 
   2   8  22       64.09       52.25     26.32 o 
   1   0  23     1070.13     1172.88     38.51 o 
   2   0  23        9.25       24.26     17.44 o 
   3   0  23      702.35      702.69     29.98 o 
   4   0  23        5.85       -0.35     11.97 o 
   5   0  23       85.09      124.19     21.65 o 
  -5   1  23      128.10      108.59     27.22 o 
  -4   1  23      200.19      215.68     17.54 o 
  -3   1  23       16.39        4.62     15.73 o 
  -2   1  23      124.93      122.17     17.71 o 
  -1   1  23      100.26       79.40     16.37 o 
   0   1  23      786.10      865.90     33.14 o 
   1   1  23      150.81      130.98     23.92 o 
   2   1  23      113.45      118.77     16.77 o 
   3   1  23       23.53        9.38     13.72 o 
   4   1  23      194.13      211.07     22.20 o 
  -5   2  23       83.11      102.60     20.82 o 
  -4   2  23      426.31      477.38     26.31 o 
  -3   2  23     1078.29     1119.91     31.82 o 
  -2   2  23       60.80       63.95     14.29 o 
  -1   2  23      972.96     1018.46     36.13 o 
   0   2  23      404.84      444.39     24.32 o 
   1   2  23      930.45      962.07     35.43 o 
   2   2  23       68.34       94.98     18.62 o 
   3   2  23     1113.24     1153.46     39.10 o 
   4   2  23      398.95      457.71     25.61 o 
   5   2  23       87.41       96.33     30.29 o 
  -4   3  23      642.85      701.73     39.44 o 
  -3   3  23      841.59      841.53     34.00 o 
  -2   3  23      462.94      453.33     24.79 o 
  -1   3  23      779.96      800.11     32.33 o 
   0   3  23     1192.51     1194.78     39.71 o 
   1   3  23      849.83      868.81     33.05 o 
   2   3  23      469.03      472.43     25.11 o 
   3   3  23      823.59      810.53     32.96 o 
   4   3  23      641.75      715.29     31.53 o 
  -4   4  23       33.72       51.70     23.92 o 
  -3   4  23      288.11      318.37     32.10 o 
  -2   4  23      168.94      173.08     20.66 o 
  -1   4  23      326.70      331.90     21.75 o 
   0   4  23       72.05       73.48     15.61 o 
   1   4  23      331.70      299.58     20.41 o 
   2   4  23      161.17      166.91     19.62 o 
   3   4  23      303.79      374.14     23.77 o 
   4   4  23       25.92       28.13     27.07 o 
  -4   5  23        4.47        8.01     22.79 o 
  -3   5  23      583.60      609.94     43.14 o 
  -2   5  23       37.53       34.92     22.08 o 
  -1   5  23      706.37      658.85     42.82 o 
   0   5  23       41.33       33.22     14.63 o 
   1   5  23      733.09      727.81     31.54 o 
   2   5  23       46.53       46.86     21.76 o 
   3   5  23      583.26      631.42     30.01 o 
   4   5  23        3.21       22.71     28.01 o 
  -3   6  23       61.35       90.59     26.36 o 
  -2   6  23       43.16       41.05     24.16 o 
  -1   6  23       18.55       -1.41     20.98 o 
   0   6  23       51.62       29.58     20.35 o 
   1   6  23       21.15        6.91     20.04 o 
   2   6  23       35.60       31.43     23.57 o 
   3   6  23       43.20       92.87     30.09 o 
  -2   7  23       43.54       61.56     23.53 o 
  -1   7  23      148.00      144.96     30.21 o 
   0   7  23       58.82       69.57     25.89 o 
   1   7  23      161.26      100.22     25.50 o 
   2   7  23       52.24       37.36     25.69 o 
   0   8  23      138.54      123.08     31.51 o 
   0   0  24       71.69       68.28     21.10 o 
   1   0  24      185.87      223.29     20.64 o 
   2   0  24     1765.42     1875.83     53.21 o 
   3   0  24        0.24       19.01     15.34 o 
   4   0  24      456.61      391.19     24.49 o 
  -4   1  24       53.45       40.43     14.07 o 
  -3   1  24      677.89      666.60     30.06 o 
  -2   1  24      369.80      373.89     23.83 o 
  -1   1  24      321.41      338.92     21.95 o 
   0   1  24        6.75       24.52     13.80 o 
   1   1  24      307.61      298.73     21.47 o 
   2   1  24      369.98      390.55     23.53 o 
   3   1  24      671.16      686.33     48.28 o 
   4   1  24       46.98       25.80     28.93 o 
  -4   2  24      479.27      522.92     37.32 o 
  -3   2  24       71.43       76.27     17.06 o 
  -2   2  24      453.77      489.45     25.98 o 
  -1   2  24        2.65        3.48     13.78 o 
   0   2  24      620.57      617.78     36.22 o 
   1   2  24        4.36       -5.02     13.75 o 
   2   2  24      422.18      455.58     32.39 o 
   3   2  24       73.65       71.04     17.72 o 
   4   2  24      480.98      513.13     28.00 o 
  -4   3  24      128.46      161.07     22.87 o 
  -3   3  24      497.56      484.74     26.56 o 
  -2   3  24      238.00      233.17     23.62 o 
  -1   3  24      682.10      679.04     50.99 o 
   0   3  24      108.56      105.07     17.67 o 
   1   3  24      656.66      676.11     30.61 o 
   2   3  24      248.52      227.53     20.81 o 
   3   3  24      449.92      480.77     26.83 o 
   4   3  24      138.48      216.66     35.87 o 
  -3   4  24       25.12        6.44     22.31 o 
  -2   4  24       79.71       50.82     15.83 o 
  -1   4  24        6.89       20.74     14.97 o 
   0   4  24      666.49      713.64     31.45 o 
   1   4  24        3.03        6.49     14.90 o 
   2   4  24       64.70       81.84     18.29 o 
   3   4  24       26.36       13.86     16.88 o 
  -3   5  24      225.65      161.27     28.91 o 
  -2   5  24      621.68      680.77     45.73 o 
  -1   5  24       63.27       55.90     24.12 o 
   0   5  24      131.06      140.76     20.52 o 
   1   5  24       65.99       55.70     17.12 o 
   2   5  24      652.62      676.36     36.42 o 
   3   5  24      206.23      230.70     63.05 o 
  -2   6  24      266.06      255.08     32.41 o 
  -1   6  24       40.22       14.30     23.06 o 
   0   6  24      214.98      193.71     33.20 o 
   1   6  24       38.62       -1.45     23.45 o 
   2   6  24      313.07      349.09     35.00 o 
   0   7  24      175.04      140.60     30.96 o 
   1   0  25      107.37      111.04     18.98 o 
   2   0  25      170.31      206.84     32.35 o 
   3   0  25        5.15        1.24     15.72 o 
  -3   1  25      250.57      252.99     21.13 o 
  -2   1  25       34.32       24.37     13.93 o 
  -1   1  25      272.37      292.79     22.11 o 
   0   1  25      239.93      219.09     19.83 o 
   1   1  25      272.28      286.11     33.33 o 
   2   1  25       29.44       47.18     20.70 o 
   3   1  25      246.35      275.23     22.72 o 
  -3   2  25      375.56      351.23     24.54 o 
  -2   2  25       88.35       85.03     17.21 o 
  -1   2  25      201.58      222.68     23.09 o 
   0   2  25       22.08       18.07     15.29 o 
   1   2  25      202.71      216.57     21.33 o 
   2   2  25      103.31      122.21     19.29 o 
   3   2  25      479.71      487.42     27.54 o 
  -3   3  25      210.53      248.01     25.29 o 
  -2   3  25       90.49       77.79     16.96 o 
  -1   3  25       45.11       55.45     16.94 o 
   0   3  25      597.77      610.59     29.96 o 
   1   3  25       43.84       34.33     14.84 o 
   2   3  25       89.11       97.82     17.96 o 
   3   3  25      222.04      269.35     24.89 o 
  -2   4  25      196.78      218.43     24.00 o 
  -1   4  25      523.20      497.19     27.82 o 
   0   4  25      292.74      326.70     23.43 o 
   1   4  25      527.37      550.71     28.30 o 
   2   4  25      165.05      168.67     42.07 o 
  -1   5  25      224.30      208.13     32.33 o 
   0   5  25       10.81       -7.84     17.32 o 
   1   5  25      225.36      222.40     23.93 o 
   0   0  26       73.30       52.80     22.51 o 
   1   0  26       20.25       22.23     16.03 o 
   2   0  26        1.27        5.94     16.06 o 
  -2   1  26      426.20      432.82     26.47 o 
  -1   1  26       94.19      109.66     20.12 o 
   0   1  26      256.66      282.76     22.62 o 
   1   1  26       93.33      102.12     17.85 o 
   2   1  26      437.66      462.20     36.02 o 
  -2   2  26      113.19      130.13     20.51 o 
  -1   2  26      227.23      239.23     24.58 o 
   0   2  26      109.58       95.41     18.47 o 
   1   2  26      226.72      224.16     23.13 o 
   2   2  26       96.52       90.60     19.32 o 
  -1   3  26       41.55       18.91     17.03 o 
   0   3  26       16.81       30.17     16.41 o 
   1   3  26       40.20       37.40     18.74 o 
   0   4  26       57.30       58.51     21.16 o 
                                                 
